# Supplementary material for: Genome-Wide and Locus Specific Alterations in CDC73/HRPT2-Mutated Parathyroid Tumors
Source: PLoS One. 2012 Sep 28;7(9):e46325. doi: 10.1371/journal.pone.0046325 (PMC3460869; doi:10.1371/journal.pone.0046325)
Supplement: Table S1 — LOH raw data generated from the SNP microarray analysis showing LOH events detected in two or more of the tumors analyzed (T2–T8). (XLS) [file pone.0046325.s001.xls]

## Sheet: LOH_Sign_Cytoband
transcript chromosome	transcript start	transcript stop	strand	Transcript ID	Gene Symbol	Distance to TSS	Percent overlap with gene	Percent overlap with region	chromosome	start	end	cytoband	Samples	# samples	length	% samples	heterozygous rate (CHP)	# markers
1	4472111	4484745	+	NR_027088	LOC284661	0	100	6.63028	1	4467974	4658538	1p36.32	T7, T4,	2	190564	28.5714	0.0258621	58
1	48998527	50489627	-	NM_032785	AGBL4	0	12.1435	40.599	1	50308556	50754556	1p33 - 1p32.3	T7, T8, T3,	3	446000	42.8571	0	11
1	48998527	50489627	-	NM_032785	AGBL4	181071	76.4062	100	1	49169263	50308556	1p33	T8, T3,	2	1139293	28.5714	0.0131579	76
1	49193540	49242548	-	NM_024603	BEND5	0	100	4.3017	1	49169263	50308556	1p33	T8, T3,	2	1139293	28.5714	0.0131579	76
1	50513686	50667541	+	NM_001144777	ELAVL4	0	100	34.4968	1	50308556	50754556	1p33 - 1p32.3	T7, T8, T3,	3	446000	42.8571	0	11
1	50569582	50667541	+	NM_001144776	ELAVL4	0	100	21.9641	1	50308556	50754556	1p33 - 1p32.3	T7, T8, T3,	3	446000	42.8571	0	11
1	50571964	50667541	+	NM_001144775	ELAVL4	0	100	21.43	1	50308556	50754556	1p33 - 1p32.3	T7, T8, T3,	3	446000	42.8571	0	11
1	50574594	50667541	+	NM_001144774	ELAVL4	0	100	20.8403	1	50308556	50754556	1p33 - 1p32.3	T7, T8, T3,	3	446000	42.8571	0	11
1	50574594	50667541	+	NM_021952	ELAVL4	0	100	20.8403	1	50308556	50754556	1p33 - 1p32.3	T7, T8, T3,	3	446000	42.8571	0	11
1	50883227	50889142	-	NM_032110	DMRTA2	0	100	0.483862	1	50787542	52010203	1p32.3	T7, T8, T2,	3	1222661	42.8571	0.0285714	35
1	50906935	51425937	-	NM_007051	FAF1	0	100	42.4486	1	50787542	52010203	1p32.3	T7, T8, T2,	3	1222661	42.8571	0.0285714	35
1	51434367	51440307	+	NM_001262	CDKN2C	0	100	0.485907	1	50787542	52010203	1p32.3	T7, T8, T2,	3	1222661	42.8571	0.0285714	35
1	51435642	51440310	+	NM_078626	CDKN2C	0	100	0.381872	1	50787542	52010203	1p32.3	T7, T8, T2,	3	1222661	42.8571	0.0285714	35
1	51567906	51613755	+	NM_001136508	C1orf185	0	100	3.75001	1	50787542	52010203	1p32.3	T7, T8, T2,	3	1222661	42.8571	0.0285714	35
1	51701945	51739120	+	NM_014372	RNF11	0	100	3.04058	1	50787542	52010203	1p32.3	T7, T8, T2,	3	1222661	42.8571	0.0285714	35
1	51752930	51787939	-	NM_001080494	TTC39A	0	100	2.86342	1	50787542	52010203	1p32.3	T7, T8, T2,	3	1222661	42.8571	0.0285714	35
1	51752930	51810786	-	NM_001144832	TTC39A	0	100	4.73205	1	50787542	52010203	1p32.3	T7, T8, T2,	3	1222661	42.8571	0.0285714	35
1	51819935	51887794	-	NM_001159969	EPS15	0	100	5.55018	1	50787542	52010203	1p32.3	T7, T8, T2,	3	1222661	42.8571	0.0285714	35
1	51819935	51984996	-	NM_001981	EPS15	0	100	13.5002	1	50787542	52010203	1p32.3	T7, T8, T2,	3	1222661	42.8571	0.0285714	35
1	52082546	52254892	+	NM_024586	OSBPL9	0	100	16.5588	1	52010203	53051020	1p32.3	T7, T8, T2, T5b,	4	1040817	57.1429	0.0178571	42
1	52082546	52254892	+	NM_148906	OSBPL9	0	100	16.5588	1	52010203	53051020	1p32.3	T7, T8, T2, T5b,	4	1040817	57.1429	0.0178571	42
1	52082546	52254892	+	NM_148908	OSBPL9	0	100	16.5588	1	52010203	53051020	1p32.3	T7, T8, T2, T5b,	4	1040817	57.1429	0.0178571	42
1	52082546	52254892	+	NM_148909	OSBPL9	0	100	16.5588	1	52010203	53051020	1p32.3	T7, T8, T2, T5b,	4	1040817	57.1429	0.0178571	42
1	52082546	52254892	+	NR_036662	OSBPL9	0	100	16.5588	1	52010203	53051020	1p32.3	T7, T8, T2, T5b,	4	1040817	57.1429	0.0178571	42
1	52195486	52254892	+	NM_148904	OSBPL9	0	100	5.70772	1	52010203	53051020	1p32.3	T7, T8, T2, T5b,	4	1040817	57.1429	0.0178571	42
1	52195486	52254892	+	NM_148905	OSBPL9	0	100	5.70772	1	52010203	53051020	1p32.3	T7, T8, T2, T5b,	4	1040817	57.1429	0.0178571	42
1	52195486	52254892	+	NM_148907	OSBPL9	0	100	5.70772	1	52010203	53051020	1p32.3	T7, T8, T2, T5b,	4	1040817	57.1429	0.0178571	42
1	52254866	52344610	-	NM_001101662	NRD1	0	100	8.62255	1	52010203	53051020	1p32.3	T7, T8, T2, T5b,	4	1040817	57.1429	0.0178571	42
1	52254866	52344610	-	NM_002525	NRD1	0	100	8.62255	1	52010203	53051020	1p32.3	T7, T8, T2, T5b,	4	1040817	57.1429	0.0178571	42
1	52302016	52302075	-	NR_031580	MIR761	0	100	0.0057647	1	52010203	53051020	1p32.3	T7, T8, T2, T5b,	4	1040817	57.1429	0.0178571	42
1	52373628	52456437	-	NM_002867	RAB3B	0	100	7.95624	1	52010203	53051020	1p32.3	T7, T8, T2, T5b,	4	1040817	57.1429	0.0178571	42
1	52485804	52521048	-	NM_015913	TXNDC12	0	100	3.38628	1	52010203	53051020	1p32.3	T7, T8, T2, T5b,	4	1040817	57.1429	0.0178571	42
1	52497777	52499473	-	NM_138417	KTI12	0	100	0.163045	1	52010203	53051020	1p32.3	T7, T8, T2, T5b,	4	1040817	57.1429	0.0178571	42
1	52521857	52554091	+	NM_001136497	BTF3L4	0	100	3.09708	1	52010203	53051020	1p32.3	T7, T8, T2, T5b,	4	1040817	57.1429	0.0178571	42
1	52521857	52554091	+	NM_152265	BTF3L4	0	100	3.09708	1	52010203	53051020	1p32.3	T7, T8, T2, T5b,	4	1040817	57.1429	0.0178571	42
1	52521857	52554091	+	NR_024350	BTF3L4	0	100	3.09708	1	52010203	53051020	1p32.3	T7, T8, T2, T5b,	4	1040817	57.1429	0.0178571	42
1	52608046	52812359	+	NM_004799	ZFYVE9	0	100	19.6301	1	52010203	53051020	1p32.3	T7, T8, T2, T5b,	4	1040817	57.1429	0.0178571	42
1	52608046	52729720	+	NM_007323	ZFYVE9	0	100	11.6903	1	52010203	53051020	1p32.3	T7, T8, T2, T5b,	4	1040817	57.1429	0.0178571	42
1	52608046	52812359	+	NM_007324	ZFYVE9	0	100	19.6301	1	52010203	53051020	1p32.3	T7, T8, T2, T5b,	4	1040817	57.1429	0.0178571	42
1	52816265	52831878	-	NM_032449	CC2D1B	0	100	1.50017	1	52010203	53051020	1p32.3	T7, T8, T2, T5b,	4	1040817	57.1429	0.0178571	42
1	52838501	52870144	-	NM_001190818	ORC1	0	100	3.0403	1	52010203	53051020	1p32.3	T7, T8, T2, T5b,	4	1040817	57.1429	0.0178571	42
1	52838501	52870144	-	NM_001190819	ORC1	0	100	3.0403	1	52010203	53051020	1p32.3	T7, T8, T2, T5b,	4	1040817	57.1429	0.0178571	42
1	52838501	52870144	-	NM_004153	ORC1	0	100	3.0403	1	52010203	53051020	1p32.3	T7, T8, T2, T5b,	4	1040817	57.1429	0.0178571	42
1	52870219	52883993	+	NM_032864	PRPF38A	0	100	1.32348	1	52010203	53051020	1p32.3	T7, T8, T2, T5b,	4	1040817	57.1429	0.0178571	42
1	52888948	53018763	-	NM_001009881	ZCCHC11	0	100	12.4725	1	52010203	53051020	1p32.3	T7, T8, T2, T5b,	4	1040817	57.1429	0.0178571	42
1	52888948	53018763	-	NM_015269	ZCCHC11	0	100	12.4725	1	52010203	53051020	1p32.3	T7, T8, T2, T5b,	4	1040817	57.1429	0.0178571	42
1	53068043	53074724	+	NM_015696	GPX7	0	100	2.83198	1	53051020	53286967	1p32.3	T7, T8, T5b,	3	235947	42.8571	0.015873	21
1	53099066	53122738	+	NM_001042693	FAM159A	0	100	10.0331	1	53051020	53286967	1p32.3	T7, T8, T5b,	3	235947	42.8571	0.015873	21
1	53152014	53164039	-	NM_023077	SELRC1	0	100	5.09689	1	53051020	53286967	1p32.3	T7, T8, T5b,	3	235947	42.8571	0.015873	21
1	53192131	53293014	+	NM_024646	ZYG11B	0	94.006	40.194	1	53051020	53286967	1p32.3	T7, T8, T5b,	3	235947	42.8571	0.015873	21
1	53192131	53293014	+	NM_024646	ZYG11B	94836	5.995	4.93283	1	53286967	53409573	1p32.3	T7, T8,	2	122606	28.5714	0.0833333	6
1	53308183	53360248	+	NM_001004339	ZYG11A	0	100	42.4658	1	53286967	53409573	1p32.3	T7, T8,	2	122606	28.5714	0.0833333	6
1	53361582	53387447	-	NM_001198961	ECHDC2	0	100	21.0967	1	53286967	53409573	1p32.3	T7, T8,	2	122606	28.5714	0.0833333	6
1	53361582	53387447	-	NM_001198962	ECHDC2	0	100	21.0967	1	53286967	53409573	1p32.3	T7, T8,	2	122606	28.5714	0.0833333	6
1	53361582	53387447	-	NM_018281	ECHDC2	0	100	21.0967	1	53286967	53409573	1p32.3	T7, T8,	2	122606	28.5714	0.0833333	6
1	53392901	53459905	+	NM_001007098	SCP2	0	24.8832	13.5987	1	53286967	53409573	1p32.3	T7, T8,	2	122606	28.5714	0.0833333	6
1	53392901	53517290	+	NM_001193599	SCP2	0	13.4038	13.5987	1	53286967	53409573	1p32.3	T7, T8,	2	122606	28.5714	0.0833333	6
1	53392901	53517290	+	NM_001193600	SCP2	0	13.4038	13.5987	1	53286967	53409573	1p32.3	T7, T8,	2	122606	28.5714	0.0833333	6
1	53392901	53517290	+	NM_001193617	SCP2	0	13.4038	13.5987	1	53286967	53409573	1p32.3	T7, T8,	2	122606	28.5714	0.0833333	6
1	53392901	53517290	+	NM_002979	SCP2	0	13.4038	13.5987	1	53286967	53409573	1p32.3	T7, T8,	2	122606	28.5714	0.0833333	6
1	53971906	54199878	-	NM_147193	GLIS1	0	12.5747	6.42693	1	54171212	54617256	1p32.3	T3, T4,	2	446044	28.5714	0.0188679	53
1	54231134	54304226	-	NM_001168551	TMEM48	0	100	16.3869	1	54171212	54617256	1p32.3	T3, T4,	2	446044	28.5714	0.0188679	53
1	54231134	54304226	-	NM_018087	TMEM48	0	100	16.3869	1	54171212	54617256	1p32.3	T3, T4,	2	446044	28.5714	0.0188679	53
1	54231134	54304226	-	NR_033142	TMEM48	0	100	16.3869	1	54171212	54617256	1p32.3	T3, T4,	2	446044	28.5714	0.0188679	53
1	54317392	54355488	-	NM_018982	YIPF1	0	100	8.54107	1	54171212	54617256	1p32.3	T3, T4,	2	446044	28.5714	0.0188679	53
1	54317392	54355488	-	NR_036639	YIPF1	0	100	8.54107	1	54171212	54617256	1p32.3	T3, T4,	2	446044	28.5714	0.0188679	53
1	54317392	54355488	-	NR_036640	YIPF1	0	100	8.54107	1	54171212	54617256	1p32.3	T3, T4,	2	446044	28.5714	0.0188679	53
1	54359861	54376760	+	NM_000792	DIO1	0	100	3.78886	1	54171212	54617256	1p32.3	T3, T4,	2	446044	28.5714	0.0188679	53
1	54359861	54376760	+	NM_001039715	DIO1	0	100	3.78886	1	54171212	54617256	1p32.3	T3, T4,	2	446044	28.5714	0.0188679	53
1	54359861	54376760	+	NM_001039716	DIO1	0	100	3.78886	1	54171212	54617256	1p32.3	T3, T4,	2	446044	28.5714	0.0188679	53
1	54359861	54376760	+	NM_213593	DIO1	0	100	3.78886	1	54171212	54617256	1p32.3	T3, T4,	2	446044	28.5714	0.0188679	53
1	54387234	54411289	-	NM_016126	HSPB11	0	100	5.39318	1	54171212	54617256	1p32.3	T3, T4,	2	446044	28.5714	0.0188679	53
1	54412037	54433840	+	NM_052940	LRRC42	0	100	4.8883	1	54171212	54617256	1p32.3	T3, T4,	2	446044	28.5714	0.0188679	53
1	54474506	54483804	-	NM_001010978	LDLRAD1	0	100	2.08477	1	54171212	54617256	1p32.3	T3, T4,	2	446044	28.5714	0.0188679	53
1	54497349	54519112	-	NM_004872	TMEM59	0	100	4.87933	1	54171212	54617256	1p32.3	T3, T4,	2	446044	28.5714	0.0188679	53
1	54519274	54565417	+	NM_153035	TCEANC2	0	100	10.3451	1	54171212	54617256	1p32.3	T3, T4,	2	446044	28.5714	0.0188679	53
1	54604668	54619444	-	NM_201546	CDCP2	2188	85.1932	2.82236	1	54171212	54617256	1p32.3	T3, T4,	2	446044	28.5714	0.0188679	53
1	64669490	64710028	+	NM_152489	UBE2U	18583	54.1602	2.38645	1	64688073	65608101	1p31.3	T7, T5b,	2	920028	28.5714	0.0510204	98
1	64936476	65158742	+	NM_020925	CACHD1	0	100	24.1587	1	64688073	65608101	1p31.3	T7, T5b,	2	920028	28.5714	0.0510204	98
1	65210778	65298915	+	NM_018211	RAVER2	0	100	9.57992	1	64688073	65608101	1p31.3	T7, T5b,	2	920028	28.5714	0.0510204	98
1	65298906	65432188	-	NM_002227	JAK1	0	100	14.4868	1	64688073	65608101	1p31.3	T7, T5b,	2	920028	28.5714	0.0510204	98
1	65523438	65523526	-	NR_037443	MIR3671	0	100	0.00967361	1	64688073	65608101	1p31.3	T7, T5b,	2	920028	28.5714	0.0510204	98
1	65524117	65524192	-	NR_029516	MIR101-1	0	100	0.00826061	1	64688073	65608101	1p31.3	T7, T5b,	2	920028	28.5714	0.0510204	98
1	71318036	71513492	-	NM_198714	PTGER3	0	28.3182	9.91694	1	71458143	72016278	1p31.1	T6, T7, T2,	3	558135	42.8571	0	29
1	71318036	71513492	-	NM_198714	PTGER3	55349	32.468	100	1	71394683	71458143	1p31.1	T7, T2,	2	63460	28.5714	0	11
1	71318036	71513492	-	NM_198716	PTGER3	0	28.3182	9.91694	1	71458143	72016278	1p31.1	T6, T7, T2,	3	558135	42.8571	0	29
1	71318036	71513492	-	NM_198716	PTGER3	55349	32.468	100	1	71394683	71458143	1p31.1	T7, T2,	2	63460	28.5714	0	11
1	71318036	71513492	-	NM_198717	PTGER3	0	28.3182	9.91694	1	71458143	72016278	1p31.1	T6, T7, T2,	3	558135	42.8571	0	29
1	71318036	71513492	-	NM_198717	PTGER3	55349	32.468	100	1	71394683	71458143	1p31.1	T7, T2,	2	63460	28.5714	0	11
1	71318036	71513492	-	NR_028292	PTGER3	0	28.3182	9.91694	1	71458143	72016278	1p31.1	T6, T7, T2,	3	558135	42.8571	0	29
1	71318036	71513492	-	NR_028292	PTGER3	55349	32.468	100	1	71394683	71458143	1p31.1	T7, T2,	2	63460	28.5714	0	11
1	71318036	71513492	-	NR_028293	PTGER3	0	28.3182	9.91694	1	71458143	72016278	1p31.1	T6, T7, T2,	3	558135	42.8571	0	29
1	71318036	71513492	-	NR_028293	PTGER3	55349	32.468	100	1	71394683	71458143	1p31.1	T7, T2,	2	63460	28.5714	0	11
1	71318036	71513492	-	NR_028294	PTGER3	0	28.3182	9.91694	1	71458143	72016278	1p31.1	T6, T7, T2,	3	558135	42.8571	0	29
1	71318036	71513492	-	NR_028294	PTGER3	55349	32.468	100	1	71394683	71458143	1p31.1	T7, T2,	2	63460	28.5714	0	11
1	71418115	71513492	-	NM_001126044	PTGER3	0	58.0322	9.91694	1	71458143	72016278	1p31.1	T6, T7, T2,	3	558135	42.8571	0	29
1	71418115	71513492	-	NM_001126044	PTGER3	55349	41.9688	63.0765	1	71394683	71458143	1p31.1	T7, T2,	2	63460	28.5714	0	11
1	71418115	71513492	-	NM_198718	PTGER3	0	58.0322	9.91694	1	71458143	72016278	1p31.1	T6, T7, T2,	3	558135	42.8571	0	29
1	71418115	71513492	-	NM_198718	PTGER3	55349	41.9688	63.0765	1	71394683	71458143	1p31.1	T7, T2,	2	63460	28.5714	0	11
1	71436464	71513492	-	NM_198719	PTGER3	0	71.8561	9.91694	1	71458143	72016278	1p31.1	T6, T7, T2,	3	558135	42.8571	0	29
1	71436464	71513492	-	NM_198719	PTGER3	55349	28.1452	34.1627	1	71394683	71458143	1p31.1	T7, T2,	2	63460	28.5714	0	11
1	71471537	71513492	-	NM_198715	PTGER3	0	100	7.51716	1	71458143	72016278	1p31.1	T6, T7, T2,	3	558135	42.8571	0	29
1	71528974	71546973	-	NM_005455	ZRANB2	0	100	3.22502	1	71458143	72016278	1p31.1	T6, T7, T2,	3	558135	42.8571	0	29
1	71528974	71546973	-	NM_203350	ZRANB2	0	100	3.22502	1	71458143	72016278	1p31.1	T6, T7, T2,	3	558135	42.8571	0	29
1	71533314	71533400	-	NR_029707	MIR186	0	100	0.0155876	1	71458143	72016278	1p31.1	T6, T7, T2,	3	558135	42.8571	0	29
1	71868625	72748278	-	NM_173808	NEGR1	0	41.2871	26.4514	1	72385095	73758117	1p31.1	T6, T7, T3,	3	1373022	42.8571	0.0343137	68
1	71868625	72748278	-	NM_173808	NEGR1	732000	16.7855	26.4548	1	71458143	72016278	1p31.1	T6, T7, T2,	3	558135	42.8571	0	29
1	71868625	72748278	-	NM_173808	NEGR1	363183	41.9276	100	1	72016278	72385095	1p31.1	T6, T7, T2, T3,	4	368817	57.1429	0.0462963	27
1	74491702	74663872	-	NM_001105659	LRRIQ3	0	100	10.8929	1	74240214	75820793	1p31.1	T6, T7, T8,	3	1580579	42.8571	0.0454545	110
1	74663896	74674149	+	NM_001199328	FPGT	0	100	0.648749	1	74240214	75820793	1p31.1	T6, T7, T8,	3	1580579	42.8571	0.0454545	110
1	74663896	74674149	+	NM_001199329	FPGT	0	100	0.648749	1	74240214	75820793	1p31.1	T6, T7, T8,	3	1580579	42.8571	0.0454545	110
1	74663896	74674149	+	NM_003838	FPGT	0	100	0.648749	1	74240214	75820793	1p31.1	T6, T7, T8,	3	1580579	42.8571	0.0454545	110
1	74663896	75010117	+	NM_001112808	FPGT-TNNI3K	0	100	21.9047	1	74240214	75820793	1p31.1	T6, T7, T8,	3	1580579	42.8571	0.0454545	110
1	74663896	74930610	+	NM_001199327	FPGT-TNNI3K	0	100	16.8745	1	74240214	75820793	1p31.1	T6, T7, T8,	3	1580579	42.8571	0.0454545	110
1	74701071	75010117	+	NM_015978	TNNI3K	0	100	19.5528	1	74240214	75820793	1p31.1	T6, T7, T8,	3	1580579	42.8571	0.0454545	110
1	75033795	75139423	-	NM_001002912	C1orf173	0	100	6.68293	1	74240214	75820793	1p31.1	T6, T7, T8,	3	1580579	42.8571	0.0454545	110
1	75171172	75199093	-	NM_001130042	CRYZ	0	100	1.76657	1	74240214	75820793	1p31.1	T6, T7, T8,	3	1580579	42.8571	0.0454545	110
1	75171172	75199093	-	NM_001130043	CRYZ	0	100	1.76657	1	74240214	75820793	1p31.1	T6, T7, T8,	3	1580579	42.8571	0.0454545	110
1	75171172	75199093	-	NM_001134759	CRYZ	0	100	1.76657	1	74240214	75820793	1p31.1	T6, T7, T8,	3	1580579	42.8571	0.0454545	110
1	75171172	75199093	-	NM_001889	CRYZ	0	100	1.76657	1	74240214	75820793	1p31.1	T6, T7, T8,	3	1580579	42.8571	0.0454545	110
1	75198836	75232361	+	NM_001162916	TYW3	0	100	2.12112	1	74240214	75820793	1p31.1	T6, T7, T8,	3	1580579	42.8571	0.0454545	110
1	75198840	75232361	+	NM_138467	TYW3	0	100	2.12087	1	74240214	75820793	1p31.1	T6, T7, T8,	3	1580579	42.8571	0.0454545	110
1	75198862	75232361	+	NR_027962	TYW3	0	100	2.11948	1	74240214	75820793	1p31.1	T6, T7, T8,	3	1580579	42.8571	0.0454545	110
1	75594119	75627219	+	NM_001001933	LHX8	0	100	2.09423	1	74240214	75820793	1p31.1	T6, T7, T8,	3	1580579	42.8571	0.0454545	110
1	75667816	76076800	-	NM_001130058	SLC44A5	0	19.0975	29.9515	1	75998695	76259469	1p31.1	T6, T7, T2,	3	260774	42.8571	0.0769231	26
1	75667816	76076800	-	NM_001130058	SLC44A5	256007	37.4043	9.6786	1	74240214	75820793	1p31.1	T6, T7, T8,	3	1580579	42.8571	0.0454545	110
1	75667816	76076800	-	NM_001130058	SLC44A5	78105	43.4987	100	1	75820793	75998695	1p31.1	T6, T7,	2	177902	28.5714	0.208333	12
1	75672075	76076800	-	NM_152697	SLC44A5	0	19.2985	29.9515	1	75998695	76259469	1p31.1	T6, T7, T2,	3	260774	42.8571	0.0769231	26
1	75672075	76076800	-	NM_152697	SLC44A5	256007	36.7456	9.40914	1	74240214	75820793	1p31.1	T6, T7, T8,	3	1580579	42.8571	0.0454545	110
1	75672075	76076800	-	NM_152697	SLC44A5	78105	43.9564	100	1	75820793	75998695	1p31.1	T6, T7,	2	177902	28.5714	0.208333	12
1	76190043	76229356	+	NM_000016	ACADM	0	100	15.0758	1	75998695	76259469	1p31.1	T6, T7, T2,	3	260774	42.8571	0.0769231	26
1	76190043	76229356	+	NM_001127328	ACADM	0	100	15.0758	1	75998695	76259469	1p31.1	T6, T7, T2,	3	260774	42.8571	0.0769231	26
1	76251886	76260765	+	NM_004582	RABGGTB	0	85.4054	2.90825	1	75998695	76259469	1p31.1	T6, T7, T2,	3	260774	42.8571	0.0769231	26
1	76251886	76260765	+	NM_004582	RABGGTB	7583	14.6059	0.26734	1	76259469	76744618	1p31.1	T6, T7, T2, T3,	4	485149	57.1429	0.0108696	46
1	76252757	76252835	+	NR_003042	SNORD45C	0	100	0.0302943	1	75998695	76259469	1p31.1	T6, T7, T2,	3	260774	42.8571	0.0769231	26
1	76253574	76253658	+	NR_002749	SNORD45A	0	100	0.0325952	1	75998695	76259469	1p31.1	T6, T7, T2,	3	260774	42.8571	0.0769231	26
1	76255162	76255233	+	NR_002748	SNORD45B	0	100	0.02761	1	75998695	76259469	1p31.1	T6, T7, T2,	3	260774	42.8571	0.0769231	26
1	76262630	76378924	+	NM_002440	MSH4	-3161	0	0	1	75998695	76259469	1p31.1	T6, T7, T2,	3	260774	42.8571	0.0769231	26
1	76262630	76378924	+	NM_002440	MSH4	0	100	23.9709	1	76259469	76744618	1p31.1	T6, T7, T2, T3,	4	485149	57.1429	0.0108696	46
1	76384558	76398117	-	NM_080868	ASB17	0	100	2.79501	1	76259469	76744618	1p31.1	T6, T7, T2, T3,	4	485149	57.1429	0.0108696	46
1	76384558	76398117	-	NR_026546	ASB17	0	100	2.79501	1	76259469	76744618	1p31.1	T6, T7, T2, T3,	4	485149	57.1429	0.0108696	46
1	76540389	77042893	+	NM_001160011	ST6GALNAC3	204229	59.3578	54.9378	1	76744618	77287551	1p31.1	T6, T7, T3,	3	542933	42.8571	0.0327869	61
1	76540389	77042893	+	NM_001160011	ST6GALNAC3	0	40.6424	42.0963	1	76259469	76744618	1p31.1	T6, T7, T2, T3,	4	485149	57.1429	0.0108696	46
1	76540389	77096670	+	NM_152996	ST6GALNAC3	204229	63.2868	64.8427	1	76744618	77287551	1p31.1	T6, T7, T3,	3	542933	42.8571	0.0327869	61
1	76540389	77096670	+	NM_152996	ST6GALNAC3	0	36.7134	42.0963	1	76259469	76744618	1p31.1	T6, T7, T2, T3,	4	485149	57.1429	0.0108696	46
1	77333186	77529738	+	NM_030965	ST6GALNAC5	0	25.2604	52.1068	1	77287551	77382835	1p31.1	T6, T7,	2	95284	28.5714	0.166667	9
1	84335057	84464834	-	NM_024686	TTLL7	0	61.6514	8.90717	1	84384825	85283089	1p31.1 - 1p22.3	T6, T7,	2	898264	28.5714	0.0337079	89
1	84543745	84704182	+	NM_002731	PRKACB	0	100	17.8609	1	84384825	85283089	1p31.1 - 1p22.3	T6, T7,	2	898264	28.5714	0.0337079	89
1	84543745	84670980	+	NM_207578	PRKACB	0	100	14.1646	1	84384825	85283089	1p31.1 - 1p22.3	T6, T7,	2	898264	28.5714	0.0337079	89
1	84609952	84704182	+	NM_182948	PRKACB	0	100	10.4903	1	84384825	85283089	1p31.1 - 1p22.3	T6, T7,	2	898264	28.5714	0.0337079	89
1	84764049	84816482	+	NM_001010971	SAMD13	0	100	5.83725	1	84384825	85283089	1p31.1 - 1p22.3	T6, T7,	2	898264	28.5714	0.0337079	89
1	84767289	84816482	+	NM_001134663	SAMD13	0	100	5.47656	1	84384825	85283089	1p31.1 - 1p22.3	T6, T7,	2	898264	28.5714	0.0337079	89
1	84768334	84816482	+	NM_001134664	SAMD13	0	100	5.36022	1	84384825	85283089	1p31.1 - 1p22.3	T6, T7,	2	898264	28.5714	0.0337079	89
1	84830641	84863577	-	NR_003927	UOX	0	100	3.66674	1	84384825	85283089	1p31.1 - 1p22.3	T6, T7,	2	898264	28.5714	0.0337079	89
1	84864215	84880692	+	NM_021233	DNASE2B	0	100	1.83443	1	84384825	85283089	1p31.1 - 1p22.3	T6, T7,	2	898264	28.5714	0.0337079	89
1	84874034	84880692	+	NM_058248	DNASE2B	0	100	0.741318	1	84384825	85283089	1p31.1 - 1p22.3	T6, T7,	2	898264	28.5714	0.0337079	89
1	84944920	84964034	+	NM_025065	RPF1	0	100	2.12799	1	84384825	85283089	1p31.1 - 1p22.3	T6, T7,	2	898264	28.5714	0.0337079	89
1	84964006	84972263	-	NM_005274	GNG5	0	100	0.919328	1	84384825	85283089	1p31.1 - 1p22.3	T6, T7,	2	898264	28.5714	0.0337079	89
1	84971974	85031878	+	NR_036561	SPATA1	0	100	6.66897	1	84384825	85283089	1p31.1 - 1p22.3	T6, T7,	2	898264	28.5714	0.0337079	89
1	85018804	85040164	-	NM_004388	CTBS	0	100	2.37803	1	84384825	85283089	1p31.1 - 1p22.3	T6, T7,	2	898264	28.5714	0.0337079	89
1	85093913	85100704	-	NR_027379	C1orf180	0	100	0.756124	1	84384825	85283089	1p31.1 - 1p22.3	T6, T7,	2	898264	28.5714	0.0337079	89
1	85109390	85156241	-	NM_001166293	SSX2IP	0	100	5.21583	1	84384825	85283089	1p31.1 - 1p22.3	T6, T7,	2	898264	28.5714	0.0337079	89
1	85109390	85156241	-	NM_001166294	SSX2IP	0	100	5.21583	1	84384825	85283089	1p31.1 - 1p22.3	T6, T7,	2	898264	28.5714	0.0337079	89
1	85109390	85156152	-	NM_001166295	SSX2IP	0	100	5.20592	1	84384825	85283089	1p31.1 - 1p22.3	T6, T7,	2	898264	28.5714	0.0337079	89
1	85109390	85156152	-	NM_001166417	SSX2IP	0	100	5.20592	1	84384825	85283089	1p31.1 - 1p22.3	T6, T7,	2	898264	28.5714	0.0337079	89
1	85109390	85156241	-	NM_014021	SSX2IP	0	100	5.21583	1	84384825	85283089	1p31.1 - 1p22.3	T6, T7,	2	898264	28.5714	0.0337079	89
1	85279086	85358897	-	NM_012152	LPAR3	75808	5.01679	0.445748	1	84384825	85283089	1p31.1 - 1p22.3	T6, T7,	2	898264	28.5714	0.0337079	89
1	89149922	89301939	+	NM_006256	PKN2	0	100	15.5171	1	88972879	89952557	1p22.2	T7, T3,	2	979678	28.5714	0.0229885	87
1	89318321	89357302	-	NM_001514	GTF2B	0	100	3.97906	1	88972879	89952557	1p22.2	T7, T3,	2	979678	28.5714	0.0229885	87
1	89401456	89458644	-	NM_001008661	CCBL2	0	100	5.83752	1	88972879	89952557	1p22.2	T7, T3,	2	979678	28.5714	0.0229885	87
1	89401456	89458644	-	NM_001008662	CCBL2	0	100	5.83752	1	88972879	89952557	1p22.2	T7, T3,	2	979678	28.5714	0.0229885	87
1	89445139	89458644	-	NM_001162536	RBMXL1	0	100	1.37861	1	88972879	89952557	1p22.2	T7, T3,	2	979678	28.5714	0.0229885	87
1	89445139	89458644	-	NM_019610	RBMXL1	0	100	1.37861	1	88972879	89952557	1p22.2	T7, T3,	2	979678	28.5714	0.0229885	87
1	89472360	89488550	-	NM_018284	GBP3	0	100	1.65268	1	88972879	89952557	1p22.2	T7, T3,	2	979678	28.5714	0.0229885	87
1	89517987	89531044	-	NM_002053	GBP1	0	100	1.33289	1	88972879	89952557	1p22.2	T7, T3,	2	979678	28.5714	0.0229885	87
1	89573310	89591800	-	NM_004120	GBP2	0	100	1.88745	1	88972879	89952557	1p22.2	T7, T3,	2	979678	28.5714	0.0229885	87
1	89597434	89641724	-	NM_207398	GBP7	0	100	4.52097	1	88972879	89952557	1p22.2	T7, T3,	2	979678	28.5714	0.0229885	87
1	89646831	89664634	-	NM_052941	GBP4	0	100	1.81733	1	88972879	89952557	1p22.2	T7, T3,	2	979678	28.5714	0.0229885	87
1	89724634	89738545	-	NM_001134486	GBP5	0	100	1.42006	1	88972879	89952557	1p22.2	T7, T3,	2	979678	28.5714	0.0229885	87
1	89724634	89738545	-	NM_052942	GBP5	0	100	1.42006	1	88972879	89952557	1p22.2	T7, T3,	2	979678	28.5714	0.0229885	87
1	89829436	89853720	+	NM_198460	GBP6	0	100	2.47887	1	88972879	89952557	1p22.2	T7, T3,	2	979678	28.5714	0.0229885	87
1	89873238	89890494	+	NR_003133	GBP1P1	0	100	1.7615	1	88972879	89952557	1p22.2	T7, T3,	2	979678	28.5714	0.0229885	87
1	97543300	98386616	-	NM_000110	DPYD	0	100	38.8091	1	97410506	99583493	1p21.3	T6, T7,	2	2172987	28.5714	0.0467626	139
1	98185314	98386616	-	NM_001160301	DPYD	0	100	9.26388	1	97410506	99583493	1p21.3	T6, T7,	2	2172987	28.5714	0.0467626	139
1	98511626	98511728	-	NR_029679	MIR137	0	100	0.00474002	1	97410506	99583493	1p21.3	T6, T7,	2	2172987	28.5714	0.0467626	139
1	99127236	99226057	+	NM_015976	SNX7	0	100	4.54775	1	97410506	99583493	1p21.3	T6, T7,	2	2172987	28.5714	0.0467626	139
1	99127236	99226057	+	NM_152238	SNX7	0	100	4.54775	1	97410506	99583493	1p21.3	T6, T7,	2	2172987	28.5714	0.0467626	139
1	99127236	99226057	+	NR_033716	SNX7	0	100	4.54775	1	97410506	99583493	1p21.3	T6, T7,	2	2172987	28.5714	0.0467626	139
1	99355801	99470450	-	NM_001010861	LPPR5	0	100	5.27614	1	97410506	99583493	1p21.3	T6, T7,	2	2172987	28.5714	0.0467626	139
1	99355801	99470450	-	NM_001037317	LPPR5	0	100	5.27614	1	97410506	99583493	1p21.3	T6, T7,	2	2172987	28.5714	0.0467626	139
1	99469832	99614409	+	NR_033940	LOC100129620	0	78.6164	5.23068	1	97410506	99583493	1p21.3	T6, T7,	2	2172987	28.5714	0.0467626	139
1	117297086	117311852	+	NM_001767	CD2	0	100	2.703	1	117236766	117783083	1p13.1	T6, T2,	2	546317	28.5714	0.0416667	72
1	117452689	117532973	+	NM_020440	PTGFRN	0	100	14.6957	1	117236766	117783083	1p13.1	T6, T2,	2	546317	28.5714	0.0416667	72
1	117544382	117579168	+	NM_004258	CD101	0	100	6.36754	1	117236766	117783083	1p13.1	T6, T2,	2	546317	28.5714	0.0416667	72
1	117602949	117645492	+	NM_003594	TTF2	0	100	7.78741	1	117236766	117783083	1p13.1	T6, T2,	2	546317	28.5714	0.0416667	72
1	117637265	117637351	+	NR_030640	MIR942	0	100	0.0159248	1	117236766	117783083	1p13.1	T6, T2,	2	546317	28.5714	0.0416667	72
1	117653677	117664412	-	NM_001145635	TRIM45	0	100	1.96516	1	117236766	117783083	1p13.1	T6, T2,	2	546317	28.5714	0.0416667	72
1	117653677	117664412	-	NM_025188	TRIM45	0	100	1.96516	1	117236766	117783083	1p13.1	T6, T2,	2	546317	28.5714	0.0416667	72
1	117686209	117753550	-	NM_024626	VTCN1	0	100	12.3265	1	117236766	117783083	1p13.1	T6, T2,	2	546317	28.5714	0.0416667	72
1	146626685	146644130	-	NM_005399	PRKAB2	0	100	0.39109	1	146547985	151008852	1q21.1 - 1q21.3	T8, T2, T4,	3	4460867	42.8571	0.045045	148
1	146649430	146651529	+	NR_002305	PDIA3P	0	100	0.047076	1	146547985	151008852	1q21.1 - 1q21.3	T8, T2, T4,	3	4460867	42.8571	0.045045	148
1	146655884	146697231	-	NM_001144829	FMO5	0	100	0.926905	1	146547985	151008852	1q21.1 - 1q21.3	T8, T2, T4,	3	4460867	42.8571	0.045045	148
1	146657838	146697231	-	NM_001144830	FMO5	0	100	0.883102	1	146547985	151008852	1q21.1 - 1q21.3	T8, T2, T4,	3	4460867	42.8571	0.045045	148
1	146657838	146697231	-	NM_001461	FMO5	0	100	0.883102	1	146547985	151008852	1q21.1 - 1q21.3	T8, T2, T4,	3	4460867	42.8571	0.045045	148
1	146714291	146767444	+	NM_004284	CHD1L	0	100	1.19156	1	146547985	151008852	1q21.1 - 1q21.3	T8, T2, T4,	3	4460867	42.8571	0.045045	148
1	147013182	147098016	+	NM_004326	BCL9	0	100	1.90176	1	146547985	151008852	1q21.1 - 1q21.3	T8, T2, T4,	3	4460867	42.8571	0.045045	148
1	147119168	147142635	-	NM_016361	ACP6	0	100	0.526086	1	146547985	151008852	1q21.1 - 1q21.3	T8, T2, T4,	3	4460867	42.8571	0.045045	148
1	147228332	147245485	-	NM_005266	GJA5	0	100	0.384544	1	146547985	151008852	1q21.1 - 1q21.3	T8, T2, T4,	3	4460867	42.8571	0.045045	148
1	147228332	147232715	-	NM_181703	GJA5	0	100	0.0982768	1	146547985	151008852	1q21.1 - 1q21.3	T8, T2, T4,	3	4460867	42.8571	0.045045	148
1	147374946	147381396	+	NM_005267	GJA8	0	100	0.144613	1	146547985	151008852	1q21.1 - 1q21.3	T8, T2, T4,	3	4460867	42.8571	0.045045	148
1	147400506	147465754	+	NM_016334	GPR89B	0	100	1.4627	1	146547985	151008852	1q21.1 - 1q21.3	T8, T2, T4,	3	4460867	42.8571	0.045045	148
1	147425567	147465756	+	NM_001097616.1	GPR89C	0	100	0.900946	1	146547985	151008852	1q21.1 - 1q21.3	T8, T2, T4,	3	4460867	42.8571	0.045045	148
1	147466094	147484332	-	NR_003377.1	PDZK1P1	0	100	0.408867	1	146547985	151008852	1q21.1 - 1q21.3	T8, T2, T4,	3	4460867	42.8571	0.045045	148
1	147574323	147624470	-	NM_183372.1	NBPF11	0	100	1.12418	1	146547985	151008852	1q21.1 - 1q21.3	T8, T2, T4,	3	4460867	42.8571	0.045045	148
1	147575800	147610082	-	NM_001101663.1	NBPF24	0	100	0.768528	1	146547985	151008852	1q21.1 - 1q21.3	T8, T2, T4,	3	4460867	42.8571	0.045045	148
1	147906022	147931981	-	NR_027468.1	FLJ39739	0	100	0.58195	1	146547985	151008852	1q21.1 - 1q21.3	T8, T2, T4,	3	4460867	42.8571	0.045045	148
1	147954635	147955420	-	NM_001143883.1	PPIAL4B	0	100	0.0176199	1	146547985	151008852	1q21.1 - 1q21.3	T8, T2, T4,	3	4460867	42.8571	0.045045	148
1	147954760	147955420	-	NM_178230.1	PPIAL4A	0	100	0.0148177	1	146547985	151008852	1q21.1 - 1q21.3	T8, T2, T4,	3	4460867	42.8571	0.045045	148
1	148003642	148025849	-	NM_015383	NBPF14	0	100	0.49784	1	146547985	151008852	1q21.1 - 1q21.3	T8, T2, T4,	3	4460867	42.8571	0.045045	148
1	148201752	148202537	-	NM_001164261	PPIAL4D	0	100	0.0176199	1	146547985	151008852	1q21.1 - 1q21.3	T8, T2, T4,	3	4460867	42.8571	0.045045	148
1	148201752	148202537	-	NM_001164262	PPIAL4F	0	100	0.0176199	1	146547985	151008852	1q21.1 - 1q21.3	T8, T2, T4,	3	4460867	42.8571	0.045045	148
1	148558188	148596268	+	NM_001170755	NBPF15	0	100	0.853668	1	146547985	151008852	1q21.1 - 1q21.3	T8, T2, T4,	3	4460867	42.8571	0.045045	148
1	148560847	148596268	+	NM_173638	NBPF15	0	100	0.794061	1	146547985	151008852	1q21.1 - 1q21.3	T8, T2, T4,	3	4460867	42.8571	0.045045	148
1	148577357	148596268	+	NM_001102663	NBPF16	0	100	0.423953	1	146547985	151008852	1q21.1 - 1q21.3	T8, T2, T4,	3	4460867	42.8571	0.045045	148
1	148644011	148644796	+	NM_001144032	PPIAL4E	0	100	0.0176199	1	146547985	151008852	1q21.1 - 1q21.3	T8, T2, T4,	3	4460867	42.8571	0.045045	148
1	148739442	148758312	+	NM_001102663.1	NBPF16	0	100	0.423034	1	146547985	151008852	1q21.1 - 1q21.3	T8, T2, T4,	3	4460867	42.8571	0.045045	148
1	148806015	148806800	+	NM_001164261.1	PPIAL4D	0	100	0.0176199	1	146547985	151008852	1q21.1 - 1q21.3	T8, T2, T4,	3	4460867	42.8571	0.045045	148
1	148806015	148806800	+	NM_001164262.1	PPIAL4F	0	100	0.0176199	1	146547985	151008852	1q21.1 - 1q21.3	T8, T2, T4,	3	4460867	42.8571	0.045045	148
1	148928286	148951596	+	NR_027355	LOC645166	0	100	0.522566	1	146547985	151008852	1q21.1 - 1q21.3	T8, T2, T4,	3	4460867	42.8571	0.045045	148
1	148928286	148951596	+	NR_027356	LOC645166	0	100	0.522566	1	146547985	151008852	1q21.1 - 1q21.3	T8, T2, T4,	3	4460867	42.8571	0.045045	148
1	148930405	148953055	+	NR_027354	LOC645166	0	100	0.507771	1	146547985	151008852	1q21.1 - 1q21.3	T8, T2, T4,	3	4460867	42.8571	0.045045	148
1	149279476	149291743	+	NR_027002	LOC388692	0	100	0.275014	1	146547985	151008852	1q21.1 - 1q21.3	T8, T2, T4,	3	4460867	42.8571	0.045045	148
1	149369294	149378298	+	NR_027484	FCGR1C	0	100	0.201867	1	146547985	151008852	1q21.1 - 1q21.3	T8, T2, T4,	3	4460867	42.8571	0.045045	148
1	149397114	149399230	-	NM_001024599	HIST2H2BF	0	100	0.0474571	1	146547985	151008852	1q21.1 - 1q21.3	T8, T2, T4,	3	4460867	42.8571	0.045045	148
1	149553003	149553663	+	NM_178230.2	PPIAL4A	0	100	0.0148177	1	146547985	151008852	1q21.1 - 1q21.3	T8, T2, T4,	3	4460867	42.8571	0.045045	148
1	149553003	149553788	+	NM_001143883.2	PPIAL4B	0	100	0.0176199	1	146547985	151008852	1q21.1 - 1q21.3	T8, T2, T4,	3	4460867	42.8571	0.045045	148
1	149553003	149553788	+	NM_001135789.1	PPIAL4C	0	100	0.0176199	1	146547985	151008852	1q21.1 - 1q21.3	T8, T2, T4,	3	4460867	42.8571	0.045045	148
1	149576453	149616787	+	NR_024510.1	LOC728855	0	100	0.904196	1	146547985	151008852	1q21.1 - 1q21.3	T8, T2, T4,	3	4460867	42.8571	0.045045	148
1	149754245	149783929	-	NM_001161334	HIST2H2BF	0	100	0.665453	1	146547985	151008852	1q21.1 - 1q21.3	T8, T2, T4,	3	4460867	42.8571	0.045045	148
1	149754250	149764075	+	NM_000566	FCGR1A	0	100	0.220271	1	146547985	151008852	1q21.1 - 1q21.3	T8, T2, T4,	3	4460867	42.8571	0.045045	148
1	149782117	149783929	-	NM_001024599.1	HIST2H2BF	0	100	0.0406423	1	146547985	151008852	1q21.1 - 1q21.3	T8, T2, T4,	3	4460867	42.8571	0.045045	148
1	149784780	149785237	-	NM_001123375	HIST2H3D	0	100	0.0102671	1	146547985	151008852	1q21.1 - 1q21.3	T8, T2, T4,	3	4460867	42.8571	0.045045	148
1	149804221	149804617	+	NM_003548	HIST2H4A	0	100	0.00889961	1	146547985	151008852	1q21.1 - 1q21.3	T8, T2, T4,	3	4460867	42.8571	0.045045	148
1	149804221	149804617	+	NM_001034077	HIST2H4B	0	100	0.00889961	1	146547985	151008852	1q21.1 - 1q21.3	T8, T2, T4,	3	4460867	42.8571	0.045045	148
1	149812259	149812766	-	NM_001005464	HIST2H3A	0	100	0.0113879	1	146547985	151008852	1q21.1 - 1q21.3	T8, T2, T4,	3	4460867	42.8571	0.045045	148
1	149812259	149812766	-	NM_021059	HIST2H3C	0	100	0.0113879	1	146547985	151008852	1q21.1 - 1q21.3	T8, T2, T4,	3	4460867	42.8571	0.045045	148
1	149813785	149814319	-	NM_003516	HIST2H2AA3	0	100	0.0119932	1	146547985	151008852	1q21.1 - 1q21.3	T8, T2, T4,	3	4460867	42.8571	0.045045	148
1	149813785	149814319	-	NM_001040874	HIST2H2AA4	0	100	0.0119932	1	146547985	151008852	1q21.1 - 1q21.3	T8, T2, T4,	3	4460867	42.8571	0.045045	148
1	149821759	149822341	-	NR_036461	HIST2H2BC	0	100	0.0130692	1	146547985	151008852	1q21.1 - 1q21.3	T8, T2, T4,	3	4460867	42.8571	0.045045	148
1	149822628	149823162	+	NM_003516.1	HIST2H2AA3	0	100	0.0119932	1	146547985	151008852	1q21.1 - 1q21.3	T8, T2, T4,	3	4460867	42.8571	0.045045	148
1	149822628	149823162	+	NM_001040874.1	HIST2H2AA4	0	100	0.0119932	1	146547985	151008852	1q21.1 - 1q21.3	T8, T2, T4,	3	4460867	42.8571	0.045045	148
1	149824181	149824688	+	NM_001005464.1	HIST2H3A	0	100	0.0113879	1	146547985	151008852	1q21.1 - 1q21.3	T8, T2, T4,	3	4460867	42.8571	0.045045	148
1	149824181	149824688	+	NM_021059.1	HIST2H3C	0	100	0.0113879	1	146547985	151008852	1q21.1 - 1q21.3	T8, T2, T4,	3	4460867	42.8571	0.045045	148
1	149832330	149832726	-	NM_003548.1	HIST2H4A	0	100	0.00889961	1	146547985	151008852	1q21.1 - 1q21.3	T8, T2, T4,	3	4460867	42.8571	0.045045	148
1	149832330	149832726	-	NM_001034077.1	HIST2H4B	0	100	0.00889961	1	146547985	151008852	1q21.1 - 1q21.3	T8, T2, T4,	3	4460867	42.8571	0.045045	148
1	149856010	149858233	-	NM_003528	HIST2H2BE	0	100	0.0498558	1	146547985	151008852	1q21.1 - 1q21.3	T8, T2, T4,	3	4460867	42.8571	0.045045	148
1	149858525	149858962	+	NM_003517	HIST2H2AC	0	100	0.00981872	1	146547985	151008852	1q21.1 - 1q21.3	T8, T2, T4,	3	4460867	42.8571	0.045045	148
1	149859019	149859467	-	NM_175065	HIST2H2AB	0	100	0.0100653	1	146547985	151008852	1q21.1 - 1q21.3	T8, T2, T4,	3	4460867	42.8571	0.045045	148
1	149871155	149872349	+	NM_016074	BOLA1	0	100	0.0267885	1	146547985	151008852	1q21.1 - 1q21.3	T8, T2, T4,	3	4460867	42.8571	0.045045	148
1	149874872	149889435	-	NM_014849	SV2A	0	100	0.326484	1	146547985	151008852	1q21.1 - 1q21.3	T8, T2, T4,	3	4460867	42.8571	0.045045	148
1	149895209	149900145	-	NM_005850	SF3B4	0	100	0.110674	1	146547985	151008852	1q21.1 - 1q21.3	T8, T2, T4,	3	4460867	42.8571	0.045045	148
1	149900543	149908792	-	NM_001145862	MTMR11	0	100	0.184942	1	146547985	151008852	1q21.1 - 1q21.3	T8, T2, T4,	3	4460867	42.8571	0.045045	148
1	149900543	149908267	-	NM_181873	MTMR11	0	100	0.173173	1	146547985	151008852	1q21.1 - 1q21.3	T8, T2, T4,	3	4460867	42.8571	0.045045	148
1	149912232	149982687	-	NM_020205	OTUD7B	0	100	1.57942	1	146547985	151008852	1q21.1 - 1q21.3	T8, T2, T4,	3	4460867	42.8571	0.045045	148
1	150039342	150117506	+	NM_007259	VPS45	0	100	1.75224	1	146547985	151008852	1q21.1 - 1q21.3	T8, T2, T4,	3	4460867	42.8571	0.045045	148
1	150122170	150131826	+	NM_016274	PLEKHO1	0	100	0.216483	1	146547985	151008852	1q21.1 - 1q21.3	T8, T2, T4,	3	4460867	42.8571	0.045045	148
1	150190717	150208505	-	NM_001136478	ANP32E	0	100	0.398779	1	146547985	151008852	1q21.1 - 1q21.3	T8, T2, T4,	3	4460867	42.8571	0.045045	148
1	150190717	150207027	-	NM_001136479	ANP32E	0	100	0.365646	1	146547985	151008852	1q21.1 - 1q21.3	T8, T2, T4,	3	4460867	42.8571	0.045045	148
1	150190717	150208505	-	NM_030920	ANP32E	0	100	0.398779	1	146547985	151008852	1q21.1 - 1q21.3	T8, T2, T4,	3	4460867	42.8571	0.045045	148
1	150230218	150237481	+	NM_012113	CA14	0	100	0.162838	1	146547985	151008852	1q21.1 - 1q21.3	T8, T2, T4,	3	4460867	42.8571	0.045045	148
1	150237799	150241533	-	NM_001077628	APH1A	0	100	0.0837281	1	146547985	151008852	1q21.1 - 1q21.3	T8, T2, T4,	3	4460867	42.8571	0.045045	148
1	150237799	150241533	-	NM_016022	APH1A	0	100	0.0837281	1	146547985	151008852	1q21.1 - 1q21.3	T8, T2, T4,	3	4460867	42.8571	0.045045	148
1	150245183	150253336	+	NM_024579	C1orf54	0	100	0.18279	1	146547985	151008852	1q21.1 - 1q21.3	T8, T2, T4,	3	4460867	42.8571	0.045045	148
1	150255229	150259502	+	NM_144697	C1orf51	0	100	0.0958109	1	146547985	151008852	1q21.1 - 1q21.3	T8, T2, T4,	3	4460867	42.8571	0.045045	148
1	150266269	150280820	+	NM_018997	MRPS21	0	100	0.326215	1	146547985	151008852	1q21.1 - 1q21.3	T8, T2, T4,	3	4460867	42.8571	0.045045	148
1	150266269	150280820	+	NM_031901	MRPS21	0	100	0.326215	1	146547985	151008852	1q21.1 - 1q21.3	T8, T2, T4,	3	4460867	42.8571	0.045045	148
1	150293928	150325705	+	NM_004698	PRPF3	0	100	0.712373	1	146547985	151008852	1q21.1 - 1q21.3	T8, T2, T4,	3	4460867	42.8571	0.045045	148
1	150336990	150449042	+	NM_015203	RPRD2	0	100	2.51191	1	146547985	151008852	1q21.1 - 1q21.3	T8, T2, T4,	3	4460867	42.8571	0.045045	148
1	150459920	150479750	+	NM_025150	TARS2	0	100	0.444555	1	146547985	151008852	1q21.1 - 1q21.3	T8, T2, T4,	3	4460867	42.8571	0.045045	148
1	150480487	150486266	+	NM_001202858	ECM1	0	100	0.129571	1	146547985	151008852	1q21.1 - 1q21.3	T8, T2, T4,	3	4460867	42.8571	0.045045	148
1	150480487	150486266	+	NM_004425	ECM1	0	100	0.129571	1	146547985	151008852	1q21.1 - 1q21.3	T8, T2, T4,	3	4460867	42.8571	0.045045	148
1	150480487	150486266	+	NM_022664	ECM1	0	100	0.129571	1	146547985	151008852	1q21.1 - 1q21.3	T8, T2, T4,	3	4460867	42.8571	0.045045	148
1	150521898	150533413	+	NM_019032	ADAMTSL4	0	100	0.258156	1	146547985	151008852	1q21.1 - 1q21.3	T8, T2, T4,	3	4460867	42.8571	0.045045	148
1	150521898	150531224	+	NM_025008	ADAMTSL4	0	100	0.209085	1	146547985	151008852	1q21.1 - 1q21.3	T8, T2, T4,	3	4460867	42.8571	0.045045	148
1	150524405	150524491	+	NR_036211	MIR4257	0	100	0.00195029	1	146547985	151008852	1q21.1 - 1q21.3	T8, T2, T4,	3	4460867	42.8571	0.045045	148
1	150547027	150552215	-	NM_001197320	MCL1	0	100	0.116323	1	146547985	151008852	1q21.1 - 1q21.3	T8, T2, T4,	3	4460867	42.8571	0.045045	148
1	150547027	150552215	-	NM_021960	MCL1	0	100	0.116323	1	146547985	151008852	1q21.1 - 1q21.3	T8, T2, T4,	3	4460867	42.8571	0.045045	148
1	150547027	150552215	-	NM_182763	MCL1	0	100	0.116323	1	146547985	151008852	1q21.1 - 1q21.3	T8, T2, T4,	3	4460867	42.8571	0.045045	148
1	150594599	150602099	-	NM_004436	ENSA	0	100	0.168151	1	146547985	151008852	1q21.1 - 1q21.3	T8, T2, T4,	3	4460867	42.8571	0.045045	148
1	150594599	150602099	-	NM_207042	ENSA	0	100	0.168151	1	146547985	151008852	1q21.1 - 1q21.3	T8, T2, T4,	3	4460867	42.8571	0.045045	148
1	150594599	150601610	-	NM_207045	ENSA	0	100	0.157189	1	146547985	151008852	1q21.1 - 1q21.3	T8, T2, T4,	3	4460867	42.8571	0.045045	148
1	150594599	150601610	-	NM_207046	ENSA	0	100	0.157189	1	146547985	151008852	1q21.1 - 1q21.3	T8, T2, T4,	3	4460867	42.8571	0.045045	148
1	150595754	150602099	-	NM_207043	ENSA	0	100	0.142259	1	146547985	151008852	1q21.1 - 1q21.3	T8, T2, T4,	3	4460867	42.8571	0.045045	148
1	150595754	150602099	-	NM_207044	ENSA	0	100	0.142259	1	146547985	151008852	1q21.1 - 1q21.3	T8, T2, T4,	3	4460867	42.8571	0.045045	148
1	150595754	150601610	-	NM_207047	ENSA	0	100	0.131297	1	146547985	151008852	1q21.1 - 1q21.3	T8, T2, T4,	3	4460867	42.8571	0.045045	148
1	150599522	150602099	-	NM_207168	ENSA	0	100	0.0577914	1	146547985	151008852	1q21.1 - 1q21.3	T8, T2, T4,	3	4460867	42.8571	0.045045	148
1	150618701	150669673	-	NM_018178	GOLPH3L	0	100	1.14267	1	146547985	151008852	1q21.1 - 1q21.3	T8, T2, T4,	3	4460867	42.8571	0.045045	148
1	150670535	150693365	-	NM_001199829	HORMAD1	0	100	0.511806	1	146547985	151008852	1q21.1 - 1q21.3	T8, T2, T4,	3	4460867	42.8571	0.045045	148
1	150670535	150693365	-	NM_032132	HORMAD1	0	100	0.511806	1	146547985	151008852	1q21.1 - 1q21.3	T8, T2, T4,	3	4460867	42.8571	0.045045	148
1	150702672	150738434	-	NM_001199739	CTSS	0	100	0.801705	1	146547985	151008852	1q21.1 - 1q21.3	T8, T2, T4,	3	4460867	42.8571	0.045045	148
1	150702672	150738434	-	NM_004079	CTSS	0	100	0.801705	1	146547985	151008852	1q21.1 - 1q21.3	T8, T2, T4,	3	4460867	42.8571	0.045045	148
1	150768684	150780918	-	NM_000396	CTSK	0	100	0.274274	1	146547985	151008852	1q21.1 - 1q21.3	T8, T2, T4,	3	4460867	42.8571	0.045045	148
1	150782181	150849245	-	NM_001197325	ARNT	0	100	1.50341	1	146547985	151008852	1q21.1 - 1q21.3	T8, T2, T4,	3	4460867	42.8571	0.045045	148
1	150782181	150849245	-	NM_001668	ARNT	0	100	1.50341	1	146547985	151008852	1q21.1 - 1q21.3	T8, T2, T4,	3	4460867	42.8571	0.045045	148
1	150782181	150849245	-	NM_178427	ARNT	0	100	1.50341	1	146547985	151008852	1q21.1 - 1q21.3	T8, T2, T4,	3	4460867	42.8571	0.045045	148
1	150898815	150937221	+	NM_001145415	SETDB1	0	100	0.860976	1	146547985	151008852	1q21.1 - 1q21.3	T8, T2, T4,	3	4460867	42.8571	0.045045	148
1	150898815	150937221	+	NM_012432	SETDB1	0	100	0.860976	1	146547985	151008852	1q21.1 - 1q21.3	T8, T2, T4,	3	4460867	42.8571	0.045045	148
1	150898825	150917798	+	NR_026977	SETDB1	0	100	0.425343	1	146547985	151008852	1q21.1 - 1q21.3	T8, T2, T4,	3	4460867	42.8571	0.045045	148
1	150937649	150947441	-	NM_022075	LASS2	0	100	0.219531	1	146547985	151008852	1q21.1 - 1q21.3	T8, T2, T4,	3	4460867	42.8571	0.045045	148
1	150937649	150947441	-	NM_181746	LASS2	0	100	0.219531	1	146547985	151008852	1q21.1 - 1q21.3	T8, T2, T4,	3	4460867	42.8571	0.045045	148
1	150954499	150968115	+	NM_003568	ANXA9	0	100	0.305254	1	146547985	151008852	1q21.1 - 1q21.3	T8, T2, T4,	3	4460867	42.8571	0.045045	148
1	150969301	150979386	-	NM_001040217	FAM63A	0	100	0.226099	1	146547985	151008852	1q21.1 - 1q21.3	T8, T2, T4,	3	4460867	42.8571	0.045045	148
1	150969301	150980855	-	NM_001163258	FAM63A	0	100	0.25903	1	146547985	151008852	1q21.1 - 1q21.3	T8, T2, T4,	3	4460867	42.8571	0.045045	148
1	150969301	150979274	-	NM_001163259	FAM63A	0	100	0.223589	1	146547985	151008852	1q21.1 - 1q21.3	T8, T2, T4,	3	4460867	42.8571	0.045045	148
1	150969301	150979274	-	NM_001163260	FAM63A	0	100	0.223589	1	146547985	151008852	1q21.1 - 1q21.3	T8, T2, T4,	3	4460867	42.8571	0.045045	148
1	150969301	150980855	-	NM_018379	FAM63A	0	100	0.25903	1	146547985	151008852	1q21.1 - 1q21.3	T8, T2, T4,	3	4460867	42.8571	0.045045	148
1	150980973	151008190	+	NM_021222	PRUNE	0	100	0.61015	1	146547985	151008852	1q21.1 - 1q21.3	T8, T2, T4,	3	4460867	42.8571	0.045045	148
1	151009029	151020077	+	NM_001159642	BNIPL	0	100	1.11178	1	151008852	152002663	1q21.3	T8, T2, T3, T4,	4	993811	57.1429	0.0526316	76
1	151009029	151020077	+	NM_001159642	BNIPL	-177	0	0	1	146547985	151008852	1q21.1 - 1q21.3	T8, T2, T4,	3	4460867	42.8571	0.045045	148
1	151009029	151020077	+	NM_138278	BNIPL	0	100	1.11178	1	151008852	152002663	1q21.3	T8, T2, T3, T4,	4	993811	57.1429	0.0526316	76
1	151009029	151020077	+	NM_138278	BNIPL	-177	0	0	1	146547985	151008852	1q21.1 - 1q21.3	T8, T2, T4,	3	4460867	42.8571	0.045045	148
1	151020259	151023872	+	NM_017860	C1orf56	0	100	0.36365	1	151008852	152002663	1q21.3	T8, T2, T3, T4,	4	993811	57.1429	0.0526316	76
1	151023447	151032126	-	NM_001038707	CDC42SE1	0	100	0.873405	1	151008852	152002663	1q21.3	T8, T2, T3, T4,	4	993811	57.1429	0.0526316	76
1	151023447	151032126	-	NM_020239	CDC42SE1	0	100	0.873405	1	151008852	152002663	1q21.3	T8, T2, T3, T4,	4	993811	57.1429	0.0526316	76
1	151032151	151040974	+	NM_006818	MLLT11	0	100	0.887894	1	151008852	152002663	1q21.3	T8, T2, T3, T4,	4	993811	57.1429	0.0526316	76
1	151043080	151091008	+	NM_144618	GABPB2	0	100	4.82274	1	151008852	152002663	1q21.3	T8, T2, T3, T4,	4	993811	57.1429	0.0526316	76
1	151104163	151119141	-	NM_001178061	SEMA6C	0	100	1.50723	1	151008852	152002663	1q21.3	T8, T2, T3, T4,	4	993811	57.1429	0.0526316	76
1	151104163	151119141	-	NM_001178062	SEMA6C	0	100	1.50723	1	151008852	152002663	1q21.3	T8, T2, T3, T4,	4	993811	57.1429	0.0526316	76
1	151104163	151119141	-	NM_030913	SEMA6C	0	100	1.50723	1	151008852	152002663	1q21.3	T8, T2, T3, T4,	4	993811	57.1429	0.0526316	76
1	151129105	151132226	+	NM_024575	TNFAIP8L2	0	100	0.314144	1	151008852	152002663	1q21.3	T8, T2, T3, T4,	4	993811	57.1429	0.0526316	76
1	151129105	151142774	+	NM_001204848	TNFAIP8L2-SCNM1	0	100	1.37551	1	151008852	152002663	1q21.3	T8, T2, T3, T4,	4	993811	57.1429	0.0526316	76
1	151132224	151138425	-	NM_001136543	LYSMD1	0	100	0.624062	1	151008852	152002663	1q21.3	T8, T2, T3, T4,	4	993811	57.1429	0.0526316	76
1	151132224	151138371	-	NM_212551	LYSMD1	0	100	0.618628	1	151008852	152002663	1q21.3	T8, T2, T3, T4,	4	993811	57.1429	0.0526316	76
1	151138498	151142774	+	NM_001204856	SCNM1	0	100	0.430363	1	151008852	152002663	1q21.3	T8, T2, T3, T4,	4	993811	57.1429	0.0526316	76
1	151138498	151142774	+	NM_024041	SCNM1	0	100	0.430363	1	151008852	152002663	1q21.3	T8, T2, T3, T4,	4	993811	57.1429	0.0526316	76
1	151138498	151142774	+	NR_037937	SCNM1	0	100	0.430363	1	151008852	152002663	1q21.3	T8, T2, T3, T4,	4	993811	57.1429	0.0526316	76
1	151142463	151148548	-	NM_013353	TMOD4	0	100	0.612389	1	151008852	152002663	1q21.3	T8, T2, T3, T4,	4	993811	57.1429	0.0526316	76
1	151148934	151162641	-	NM_005997	VPS72	0	100	1.37934	1	151008852	152002663	1q21.3	T8, T2, T3, T4,	4	993811	57.1429	0.0526316	76
1	151171021	151222008	+	NM_001135636	PIP5K1A	0	100	5.13055	1	151008852	152002663	1q21.3	T8, T2, T3, T4,	4	993811	57.1429	0.0526316	76
1	151171021	151222008	+	NM_001135637	PIP5K1A	0	100	5.13055	1	151008852	152002663	1q21.3	T8, T2, T3, T4,	4	993811	57.1429	0.0526316	76
1	151171021	151222008	+	NM_001135638	PIP5K1A	0	100	5.13055	1	151008852	152002663	1q21.3	T8, T2, T3, T4,	4	993811	57.1429	0.0526316	76
1	151171021	151222008	+	NM_003557	PIP5K1A	0	100	5.13055	1	151008852	152002663	1q21.3	T8, T2, T3, T4,	4	993811	57.1429	0.0526316	76
1	151227197	151239955	+	NM_002810	PSMD4	0	100	1.28384	1	151008852	152002663	1q21.3	T8, T2, T3, T4,	4	993811	57.1429	0.0526316	76
1	151254791	151264382	+	NM_020832	ZNF687	0	100	0.965172	1	151008852	152002663	1q21.3	T8, T2, T3, T4,	4	993811	57.1429	0.0526316	76
1	151264273	151300134	-	NM_001198773	PI4KB	0	100	3.60853	1	151008852	152002663	1q21.3	T8, T2, T3, T4,	4	993811	57.1429	0.0526316	76
1	151264273	151300192	-	NM_001198774	PI4KB	0	100	3.61437	1	151008852	152002663	1q21.3	T8, T2, T3, T4,	4	993811	57.1429	0.0526316	76
1	151264273	151300134	-	NM_001198775	PI4KB	0	100	3.60853	1	151008852	152002663	1q21.3	T8, T2, T3, T4,	4	993811	57.1429	0.0526316	76
1	151264273	151300134	-	NM_002651	PI4KB	0	100	3.60853	1	151008852	152002663	1q21.3	T8, T2, T3, T4,	4	993811	57.1429	0.0526316	76
1	151313116	151319770	-	NM_000449	RFX5	0	100	0.669644	1	151008852	152002663	1q21.3	T8, T2, T3, T4,	4	993811	57.1429	0.0526316	76
1	151313116	151319770	-	NM_001025603	RFX5	0	100	0.669644	1	151008852	152002663	1q21.3	T8, T2, T3, T4,	4	993811	57.1429	0.0526316	76
1	151336780	151345165	-	NM_003944	SELENBP1	0	100	0.843822	1	151008852	152002663	1q21.3	T8, T2, T3, T4,	4	993811	57.1429	0.0526316	76
1	151372041	151374413	+	NM_002796	PSMB4	0	100	0.238778	1	151008852	152002663	1q21.3	T8, T2, T3, T4,	4	993811	57.1429	0.0526316	76
1	151375200	151431942	-	NM_001194937	POGZ	0	100	5.70963	1	151008852	152002663	1q21.3	T8, T2, T3, T4,	4	993811	57.1429	0.0526316	76
1	151375200	151431942	-	NM_001194938	POGZ	0	100	5.70963	1	151008852	152002663	1q21.3	T8, T2, T3, T4,	4	993811	57.1429	0.0526316	76
1	151375200	151431942	-	NM_015100	POGZ	0	100	5.70963	1	151008852	152002663	1q21.3	T8, T2, T3, T4,	4	993811	57.1429	0.0526316	76
1	151375200	151431942	-	NM_145796	POGZ	0	100	5.70963	1	151008852	152002663	1q21.3	T8, T2, T3, T4,	4	993811	57.1429	0.0526316	76
1	151375200	151414682	-	NM_207171	POGZ	0	100	3.97288	1	151008852	152002663	1q21.3	T8, T2, T3, T4,	4	993811	57.1429	0.0526316	76
1	151483862	151511168	+	NM_020770	CGN	0	100	2.7477	1	151008852	152002663	1q21.3	T8, T2, T3, T4,	4	993811	57.1429	0.0526316	76
1	151512781	151556060	+	NM_001126337	TUFT1	0	100	4.35495	1	151008852	152002663	1q21.3	T8, T2, T3, T4,	4	993811	57.1429	0.0526316	76
1	151512781	151556060	+	NM_020127	TUFT1	0	100	4.35495	1	151008852	152002663	1q21.3	T8, T2, T3, T4,	4	993811	57.1429	0.0526316	76
1	151518272	151518368	+	NR_030280	MIR554	0	100	0.0097604	1	151008852	152002663	1q21.3	T8, T2, T3, T4,	4	993811	57.1429	0.0526316	76
1	151584662	151671560	+	NM_030918	SNX27	0	100	8.74401	1	151008852	152002663	1q21.3	T8, T2, T3, T4,	4	993811	57.1429	0.0526316	76
1	151672534	151688793	-	NM_001172648	CELF3	0	100	1.63612	1	151008852	152002663	1q21.3	T8, T2, T3, T4,	4	993811	57.1429	0.0526316	76
1	151672534	151688883	-	NM_001172649	CELF3	0	100	1.64518	1	151008852	152002663	1q21.3	T8, T2, T3, T4,	4	993811	57.1429	0.0526316	76
1	151672534	151689291	-	NM_007185	CELF3	0	100	1.68623	1	151008852	152002663	1q21.3	T8, T2, T3, T4,	4	993811	57.1429	0.0526316	76
1	151694013	151702083	+	NM_001144956	RIIAD1	0	100	0.812125	1	151008852	152002663	1q21.3	T8, T2, T3, T4,	4	993811	57.1429	0.0526316	76
1	151732123	151736041	-	NM_031420	MRPL9	0	100	0.39434	1	151008852	152002663	1q21.3	T8, T2, T3, T4,	4	993811	57.1429	0.0526316	76
1	151735445	151743807	+	NM_001134939	OAZ3	0	100	0.841507	1	151008852	152002663	1q21.3	T8, T2, T3, T4,	4	993811	57.1429	0.0526316	76
1	151739131	151743807	+	NM_016178	OAZ3	0	100	0.470612	1	151008852	152002663	1q21.3	T8, T2, T3, T4,	4	993811	57.1429	0.0526316	76
1	151744041	151763011	-	NM_006862	TDRKH	0	100	1.90891	1	151008852	152002663	1q21.3	T8, T2, T3, T4,	4	993811	57.1429	0.0526316	76
1	151745955	151763011	-	NM_001083963	TDRKH	0	100	1.71632	1	151008852	152002663	1q21.3	T8, T2, T3, T4,	4	993811	57.1429	0.0526316	76
1	151745955	151763011	-	NM_001083964	TDRKH	0	100	1.71632	1	151008852	152002663	1q21.3	T8, T2, T3, T4,	4	993811	57.1429	0.0526316	76
1	151745955	151763011	-	NM_001083965	TDRKH	0	100	1.71632	1	151008852	152002663	1q21.3	T8, T2, T3, T4,	4	993811	57.1429	0.0526316	76
1	151772765	151777883	-	NM_001004432	LINGO4	0	100	0.515087	1	151008852	152002663	1q21.3	T8, T2, T3, T4,	4	993811	57.1429	0.0526316	76
1	151778547	151798554	-	NM_001001523	RORC	0	100	2.01326	1	151008852	152002663	1q21.3	T8, T2, T3, T4,	4	993811	57.1429	0.0526316	76
1	151778547	151804349	-	NM_005060	RORC	0	100	2.59637	1	151008852	152002663	1q21.3	T8, T2, T3, T4,	4	993811	57.1429	0.0526316	76
1	151810339	151813034	-	NM_001136003	C2CD4D	0	100	0.271279	1	151008852	152002663	1q21.3	T8, T2, T3, T4,	4	993811	57.1429	0.0526316	76
1	151810945	151816642	+	NR_024237	LOC100132111	0	100	0.573348	1	151008852	152002663	1q21.3	T8, T2, T3, T4,	4	993811	57.1429	0.0526316	76
1	151819577	151826174	-	NM_182578	THEM5	0	100	0.663908	1	151008852	152002663	1q21.3	T8, T2, T3, T4,	4	993811	57.1429	0.0526316	76
1	151843343	151882362	-	NM_053055	THEM4	0	100	3.9263	1	151008852	152002663	1q21.3	T8, T2, T3, T4,	4	993811	57.1429	0.0526316	76
1	151955386	151966715	-	NM_002966	S100A10	0	100	1.14005	1	151008852	152002663	1q21.3	T8, T2, T3, T4,	4	993811	57.1429	0.0526316	76
1	152004982	152009512	-	NM_005620	S100A11	0	100	2.4966	1	152002663	152184149	1q21.3	T8, T2, T4,	3	181486	42.8571	0.030303	22
1	152056620	152061541	-	NM_001008536	TCHHL1	0	100	2.71204	1	152002663	152184149	1q21.3	T8, T2, T4,	3	181486	42.8571	0.030303	22
1	152078793	152086557	-	NM_007113	TCHH	0	100	4.27854	1	152002663	152184149	1q21.3	T8, T2, T4,	3	181486	42.8571	0.030303	22
1	152126071	152131705	-	NM_001122965	RPTN	0	100	3.10491	1	152002663	152184149	1q21.3	T8, T2, T4,	3	181486	42.8571	0.030303	22
1	152184558	152196670	-	NM_001009931	HRNR	0	100	2.9528	1	152184149	152594369	1q21.3	T8, T2,	2	410220	28.5714	0.03125	48
1	152274651	152297680	-	NM_002016	FLG	0	100	5.61405	1	152184149	152594369	1q21.3	T8, T2,	2	410220	28.5714	0.03125	48
1	152321213	152332483	-	NM_001014342	FLG2	0	100	2.74754	1	152184149	152594369	1q21.3	T8, T2,	2	410220	28.5714	0.03125	48
1	152381719	152386751	-	NM_016190	CRNN	0	100	1.2269	1	152184149	152594369	1q21.3	T8, T2,	2	410220	28.5714	0.03125	48
1	152483320	152484654	+	NM_178438	LCE5A	0	100	0.325434	1	152184149	152594369	1q21.3	T8, T2,	2	410220	28.5714	0.03125	48
1	152486978	152488482	+	NM_019060	CRCT1	0	100	0.366875	1	152184149	152594369	1q21.3	T8, T2,	2	410220	28.5714	0.03125	48
1	152538130	152539249	-	NM_178435	LCE3E	0	100	0.273024	1	152184149	152594369	1q21.3	T8, T2,	2	410220	28.5714	0.03125	48
1	152551860	152552981	-	NM_032563	LCE3D	0	100	0.273511	1	152184149	152594369	1q21.3	T8, T2,	2	410220	28.5714	0.03125	48
1	152573138	152573563	+	NM_178434	LCE3C	0	100	0.103846	1	152184149	152594369	1q21.3	T8, T2,	2	410220	28.5714	0.03125	48
1	152586287	152586575	+	NM_178433	LCE3B	0	100	0.0704498	1	152184149	152594369	1q21.3	T8, T2,	2	410220	28.5714	0.03125	48
1	152595310	152595580	-	NM_178431	LCE3A	1211	0	0	1	152184149	152594369	1q21.3	T8, T2,	2	410220	28.5714	0.03125	48
1	155259084	155271226	-	NM_000298	PKLR	-3734	0	0	1	155274960	156524344	1q22 - 1q23.1	T8, T2,	2	1249384	28.5714	0.0289855	69
1	155259084	155270793	-	NM_181871	PKLR	-4167	0	0	1	155274960	156524344	1q22 - 1q23.1	T8, T2,	2	1249384	28.5714	0.0289855	69
1	155278539	155290458	+	NM_001135822	FDPS	0	100	0.954069	1	155274960	156524344	1q22 - 1q23.1	T8, T2,	2	1249384	28.5714	0.0289855	69
1	155278539	155290458	+	NM_002004	FDPS	0	100	0.954069	1	155274960	156524344	1q22 - 1q23.1	T8, T2,	2	1249384	28.5714	0.0289855	69
1	155278705	155290458	+	NM_001135821	FDPS	0	100	0.940783	1	155274960	156524344	1q22 - 1q23.1	T8, T2,	2	1249384	28.5714	0.0289855	69
1	155290251	155293939	-	NM_001039517	C1orf104	0	100	0.295265	1	155274960	156524344	1q22 - 1q23.1	T8, T2,	2	1249384	28.5714	0.0289855	69
1	155290640	155300910	+	NM_001105203	RUSC1	0	100	0.822084	1	155274960	156524344	1q22 - 1q23.1	T8, T2,	2	1249384	28.5714	0.0289855	69
1	155290640	155300910	+	NM_001105204	RUSC1	0	100	0.822084	1	155274960	156524344	1q22 - 1q23.1	T8, T2,	2	1249384	28.5714	0.0289855	69
1	155293728	155300910	+	NM_001105205	RUSC1	0	100	0.574923	1	155274960	156524344	1q22 - 1q23.1	T8, T2,	2	1249384	28.5714	0.0289855	69
1	155294218	155300910	+	NM_014328	RUSC1	0	100	0.535704	1	155274960	156524344	1q22 - 1q23.1	T8, T2,	2	1249384	28.5714	0.0289855	69
1	155305052	155532325	-	NM_018489	ASH1L	0	100	18.1909	1	155274960	156524344	1q22 - 1q23.1	T8, T2,	2	1249384	28.5714	0.0289855	69
1	155316141	155316237	-	NR_030282	MIR555	0	100	0.00776382	1	155274960	156524344	1q22 - 1q23.1	T8, T2,	2	1249384	28.5714	0.0289855	69
1	155402971	155404054	+	NR_034180	POU5F1P4	0	100	0.0867627	1	155274960	156524344	1q22 - 1q23.1	T8, T2,	2	1249384	28.5714	0.0289855	69
1	155531772	155533736	+	NR_027023	LOC645676	0	100	0.157277	1	155274960	156524344	1q22 - 1q23.1	T8, T2,	2	1249384	28.5714	0.0289855	69
1	155580007	155584759	+	NM_018116	MSTO1	0	100	0.380427	1	155274960	156524344	1q22 - 1q23.1	T8, T2,	2	1249384	28.5714	0.0289855	69
1	155629233	155649621	-	NM_001198899	YY1AP1	0	100	1.63192	1	155274960	156524344	1q22 - 1q23.1	T8, T2,	2	1249384	28.5714	0.0289855	69
1	155629233	155658569	-	NM_001198900	YY1AP1	0	100	2.34812	1	155274960	156524344	1q22 - 1q23.1	T8, T2,	2	1249384	28.5714	0.0289855	69
1	155629233	155658820	-	NM_001198901	YY1AP1	0	100	2.36821	1	155274960	156524344	1q22 - 1q23.1	T8, T2,	2	1249384	28.5714	0.0289855	69
1	155629233	155658516	-	NM_001198902	YY1AP1	0	100	2.34387	1	155274960	156524344	1q22 - 1q23.1	T8, T2,	2	1249384	28.5714	0.0289855	69
1	155629233	155658448	-	NM_001198903	YY1AP1	0	100	2.33843	1	155274960	156524344	1q22 - 1q23.1	T8, T2,	2	1249384	28.5714	0.0289855	69
1	155629233	155658448	-	NM_001198904	YY1AP1	0	100	2.33843	1	155274960	156524344	1q22 - 1q23.1	T8, T2,	2	1249384	28.5714	0.0289855	69
1	155629233	155658569	-	NM_001198905	YY1AP1	0	100	2.34812	1	155274960	156524344	1q22 - 1q23.1	T8, T2,	2	1249384	28.5714	0.0289855	69
1	155629233	155658824	-	NM_001198906	YY1AP1	0	100	2.36853	1	155274960	156524344	1q22 - 1q23.1	T8, T2,	2	1249384	28.5714	0.0289855	69
1	155629233	155658569	-	NM_018253	YY1AP1	0	100	2.34812	1	155274960	156524344	1q22 - 1q23.1	T8, T2,	2	1249384	28.5714	0.0289855	69
1	155629233	155658824	-	NM_139118	YY1AP1	0	100	2.36853	1	155274960	156524344	1q22 - 1q23.1	T8, T2,	2	1249384	28.5714	0.0289855	69
1	155629233	155658566	-	NM_139119	YY1AP1	0	100	2.34788	1	155274960	156524344	1q22 - 1q23.1	T8, T2,	2	1249384	28.5714	0.0289855	69
1	155629233	155658765	-	NM_139121	YY1AP1	0	100	2.3638	1	155274960	156524344	1q22 - 1q23.1	T8, T2,	2	1249384	28.5714	0.0289855	69
1	155658882	155708801	+	NM_001199849	DAP3	0	100	3.99557	1	155274960	156524344	1q22 - 1q23.1	T8, T2,	2	1249384	28.5714	0.0289855	69
1	155658882	155708801	+	NM_001199850	DAP3	0	100	3.99557	1	155274960	156524344	1q22 - 1q23.1	T8, T2,	2	1249384	28.5714	0.0289855	69
1	155658882	155708801	+	NM_001199851	DAP3	0	100	3.99557	1	155274960	156524344	1q22 - 1q23.1	T8, T2,	2	1249384	28.5714	0.0289855	69
1	155658885	155708801	+	NM_004632	DAP3	0	100	3.99533	1	155274960	156524344	1q22 - 1q23.1	T8, T2,	2	1249384	28.5714	0.0289855	69
1	155658885	155708801	+	NM_033657	DAP3	0	100	3.99533	1	155274960	156524344	1q22 - 1q23.1	T8, T2,	2	1249384	28.5714	0.0289855	69
1	155715609	155721370	+	NR_024117	MSTO2P	0	100	0.461187	1	155274960	156524344	1q22 - 1q23.1	T8, T2,	2	1249384	28.5714	0.0289855	69
1	155719510	155826973	-	NM_001037533	GON4L	0	100	8.60135	1	155274960	156524344	1q22 - 1q23.1	T8, T2,	2	1249384	28.5714	0.0289855	69
1	155734576	155826973	-	NM_032292	GON4L	0	100	7.39548	1	155274960	156524344	1q22 - 1q23.1	T8, T2,	2	1249384	28.5714	0.0289855	69
1	155829260	155854991	+	NM_152280	SYT11	0	100	2.05957	1	155274960	156524344	1q22 - 1q23.1	T8, T2,	2	1249384	28.5714	0.0289855	69
1	155867601	155881178	-	NM_006912	RIT1	0	100	1.08677	1	155274960	156524344	1q22 - 1q23.1	T8, T2,	2	1249384	28.5714	0.0289855	69
1	155882836	155904189	-	NM_014949	KIAA0907	0	100	1.70916	1	155274960	156524344	1q22 - 1q23.1	T8, T2,	2	1249384	28.5714	0.0289855	69
1	155889700	155889834	-	NR_002974	SNORA42	0	100	0.0108053	1	155274960	156524344	1q22 - 1q23.1	T8, T2,	2	1249384	28.5714	0.0289855	69
1	155895749	155895878	-	NR_003005	SCARNA4	0	100	0.0104051	1	155274960	156524344	1q22 - 1q23.1	T8, T2,	2	1249384	28.5714	0.0289855	69
1	155911480	155912626	+	NM_181885	RXFP4	0	100	0.0918052	1	155274960	156524344	1q22 - 1q23.1	T8, T2,	2	1249384	28.5714	0.0289855	69
1	155916630	155948337	-	NM_001162383	ARHGEF2	0	100	2.53789	1	155274960	156524344	1q22 - 1q23.1	T8, T2,	2	1249384	28.5714	0.0289855	69
1	155916630	155948337	-	NM_001162384	ARHGEF2	0	100	2.53789	1	155274960	156524344	1q22 - 1q23.1	T8, T2,	2	1249384	28.5714	0.0289855	69
1	155916630	155947967	-	NM_004723	ARHGEF2	0	100	2.50827	1	155274960	156524344	1q22 - 1q23.1	T8, T2,	2	1249384	28.5714	0.0289855	69
1	155978839	155990759	-	NM_003145	SSR2	0	100	0.954149	1	155274960	156524344	1q22 - 1q23.1	T8, T2,	2	1249384	28.5714	0.0289855	69
1	156005092	156023517	-	NM_020131	UBQLN4	0	100	1.47481	1	155274960	156524344	1q22 - 1q23.1	T8, T2,	2	1249384	28.5714	0.0289855	69
1	156024517	156028302	+	NM_001145264	LAMTOR2	0	100	0.303029	1	155274960	156524344	1q22 - 1q23.1	T8, T2,	2	1249384	28.5714	0.0289855	69
1	156024517	156028302	+	NM_014017	LAMTOR2	0	100	0.303029	1	155274960	156524344	1q22 - 1q23.1	T8, T2,	2	1249384	28.5714	0.0289855	69
1	156030966	156040296	+	NM_020387	RAB25	0	100	0.746847	1	155274960	156524344	1q22 - 1q23.1	T8, T2,	2	1249384	28.5714	0.0289855	69
1	156041804	156051790	-	NM_001093725	MEX3A	0	100	0.799353	1	155274960	156524344	1q22 - 1q23.1	T8, T2,	2	1249384	28.5714	0.0289855	69
1	156084461	156107658	+	NM_005572	LMNA	0	100	1.85675	1	155274960	156524344	1q22 - 1q23.1	T8, T2,	2	1249384	28.5714	0.0289855	69
1	156084461	156109879	+	NM_170707	LMNA	0	100	2.03452	1	155274960	156524344	1q22 - 1q23.1	T8, T2,	2	1249384	28.5714	0.0289855	69
1	156084461	156109879	+	NM_170708	LMNA	0	100	2.03452	1	155274960	156524344	1q22 - 1q23.1	T8, T2,	2	1249384	28.5714	0.0289855	69
1	156119735	156147543	+	NM_001193301	SEMA4A	0	100	2.22582	1	155274960	156524344	1q22 - 1q23.1	T8, T2,	2	1249384	28.5714	0.0289855	69
1	156123322	156147543	+	NM_001193300	SEMA4A	0	100	1.93871	1	155274960	156524344	1q22 - 1q23.1	T8, T2,	2	1249384	28.5714	0.0289855	69
1	156123322	156147543	+	NM_022367	SEMA4A	0	100	1.93871	1	155274960	156524344	1q22 - 1q23.1	T8, T2,	2	1249384	28.5714	0.0289855	69
1	156123369	156147543	+	NM_001193302	SEMA4A	0	100	1.93495	1	155274960	156524344	1q22 - 1q23.1	T8, T2,	2	1249384	28.5714	0.0289855	69
1	156163730	156182588	+	NM_014655	SLC25A44	0	100	1.50946	1	155274960	156524344	1q22 - 1q23.1	T8, T2,	2	1249384	28.5714	0.0289855	69
1	156182779	156209869	+	NM_001199653	PMF1	0	100	2.16835	1	155274960	156524344	1q22 - 1q23.1	T8, T2,	2	1249384	28.5714	0.0289855	69
1	156182779	156209869	+	NM_001199654	PMF1	0	100	2.16835	1	155274960	156524344	1q22 - 1q23.1	T8, T2,	2	1249384	28.5714	0.0289855	69
1	156182779	156209869	+	NM_007221	PMF1	0	100	2.16835	1	155274960	156524344	1q22 - 1q23.1	T8, T2,	2	1249384	28.5714	0.0289855	69
1	156182779	156213124	+	NM_001199661	PMF1-BGLAP	0	100	2.42887	1	155274960	156524344	1q22 - 1q23.1	T8, T2,	2	1249384	28.5714	0.0289855	69
1	156182779	156213124	+	NM_001199662	PMF1-BGLAP	0	100	2.42887	1	155274960	156524344	1q22 - 1q23.1	T8, T2,	2	1249384	28.5714	0.0289855	69
1	156182779	156213124	+	NM_001199663	PMF1-BGLAP	0	100	2.42887	1	155274960	156524344	1q22 - 1q23.1	T8, T2,	2	1249384	28.5714	0.0289855	69
1	156182779	156213124	+	NM_001199664	PMF1-BGLAP	0	100	2.42887	1	155274960	156524344	1q22 - 1q23.1	T8, T2,	2	1249384	28.5714	0.0289855	69
1	156211951	156213124	+	NM_199173	BGLAP	0	100	0.0939662	1	155274960	156524344	1q22 - 1q23.1	T8, T2,	2	1249384	28.5714	0.0289855	69
1	156213207	156217844	-	NM_024897	PAQR6	0	100	0.371223	1	155274960	156524344	1q22 - 1q23.1	T8, T2,	2	1249384	28.5714	0.0289855	69
1	156213209	156217793	-	NM_198406	PAQR6	0	100	0.366981	1	155274960	156524344	1q22 - 1q23.1	T8, T2,	2	1249384	28.5714	0.0289855	69
1	156219015	156252621	-	NM_015327	SMG5	0	100	2.68988	1	155274960	156524344	1q22 - 1q23.1	T8, T2,	2	1249384	28.5714	0.0289855	69
1	156252704	156262235	+	NR_026678	TMEM79	0	100	0.762935	1	155274960	156524344	1q22 - 1q23.1	T8, T2,	2	1249384	28.5714	0.0289855	69
1	156254070	156262235	+	NM_032323	TMEM79	0	100	0.653602	1	155274960	156524344	1q22 - 1q23.1	T8, T2,	2	1249384	28.5714	0.0289855	69
1	156262484	156265450	-	NM_144580	C1orf85	0	100	0.237477	1	155274960	156524344	1q22 - 1q23.1	T8, T2,	2	1249384	28.5714	0.0289855	69
1	156268415	156269429	-	NM_001004319	VHLL	0	100	0.08124	1	155274960	156524344	1q22 - 1q23.1	T8, T2,	2	1249384	28.5714	0.0289855	69
1	156278752	156308207	-	NM_001008800	CCT3	0	100	2.35764	1	155274960	156524344	1q22 - 1q23.1	T8, T2,	2	1249384	28.5714	0.0289855	69
1	156278752	156308207	-	NM_005998	CCT3	0	100	2.35764	1	155274960	156524344	1q22 - 1q23.1	T8, T2,	2	1249384	28.5714	0.0289855	69
1	156278752	156308207	-	NR_036564	CCT3	0	100	2.35764	1	155274960	156524344	1q22 - 1q23.1	T8, T2,	2	1249384	28.5714	0.0289855	69
1	156278752	156308207	-	NR_036565	CCT3	0	100	2.35764	1	155274960	156524344	1q22 - 1q23.1	T8, T2,	2	1249384	28.5714	0.0289855	69
1	156307105	156316786	+	NM_144627	C1orf182	0	100	0.774941	1	155274960	156524344	1q22 - 1q23.1	T8, T2,	2	1249384	28.5714	0.0289855	69
1	156339003	156355012	+	NM_020407	RHBG	0	100	1.28143	1	155274960	156524344	1q22 - 1q23.1	T8, T2,	2	1249384	28.5714	0.0289855	69
1	156339003	156355012	+	NR_026549	RHBG	0	100	1.28143	1	155274960	156524344	1q22 - 1q23.1	T8, T2,	2	1249384	28.5714	0.0289855	69
1	156374055	156399185	-	NM_006365	C1orf61	0	100	2.01147	1	155274960	156524344	1q22 - 1q23.1	T8, T2,	2	1249384	28.5714	0.0289855	69
1	156390133	156390222	-	NR_029691	MIR9-1	0	100	0.00720354	1	155274960	156524344	1q22 - 1q23.1	T8, T2,	2	1249384	28.5714	0.0289855	69
1	156433519	156470530	-	NM_005920	MEF2D	0	100	2.96242	1	155274960	156524344	1q22 - 1q23.1	T8, T2,	2	1249384	28.5714	0.0289855	69
1	156495197	156542397	-	NM_178229	IQGAP3	18053	61.7529	2.33299	1	155274960	156524344	1q22 - 1q23.1	T8, T2,	2	1249384	28.5714	0.0289855	69
1	156495197	156542397	-	NM_178229	IQGAP3	0	38.2492	2.19004	1	156524344	157348712	1q23.1	T6, T8, T2,	3	824368	42.8571	0.05	100
1	156549519	156556563	+	NM_001105669	TTC24	0	100	0.854593	1	156524344	157348712	1q23.1	T6, T8, T2,	3	824368	42.8571	0.05	100
1	156561558	156564092	+	NM_144772	APOA1BP	0	100	0.307508	1	156524344	157348712	1q23.1	T6, T8, T2,	3	824368	42.8571	0.05	100
1	156564100	156571280	-	NM_015590	GPATCH4	0	100	0.87109	1	156524344	157348712	1q23.1	T6, T8, T2,	3	824368	42.8571	0.05	100
1	156564100	156571280	-	NM_182679	GPATCH4	0	100	0.87109	1	156524344	157348712	1q23.1	T6, T8, T2,	3	824368	42.8571	0.05	100
1	156589086	156595518	+	NM_021817	HAPLN2	0	100	0.780354	1	156524344	157348712	1q23.1	T6, T8, T2,	3	824368	42.8571	0.05	100
1	156611740	156629321	+	NM_021948	BCAN	0	100	2.13278	1	156524344	157348712	1q23.1	T6, T8, T2,	3	824368	42.8571	0.05	100
1	156611740	156623265	+	NM_198427	BCAN	0	100	1.39816	1	156524344	157348712	1q23.1	T6, T8, T2,	3	824368	42.8571	0.05	100
1	156638556	156647190	-	NM_006617	NES	0	100	1.04747	1	156524344	157348712	1q23.1	T6, T8, T2,	3	824368	42.8571	0.05	100
1	156669400	156675609	-	NM_001199723	CRABP2	0	100	0.753303	1	156524344	157348712	1q23.1	T6, T8, T2,	3	824368	42.8571	0.05	100
1	156669400	156675460	-	NM_001878	CRABP2	0	100	0.735229	1	156524344	157348712	1q23.1	T6, T8, T2,	3	824368	42.8571	0.05	100
1	156692413	156697706	-	NM_030980	ISG20L2	0	100	0.642188	1	156524344	157348712	1q23.1	T6, T8, T2,	3	824368	42.8571	0.05	100
1	156698263	156706753	+	NM_001142560	RRNAD1	0	100	1.03	1	156524344	157348712	1q23.1	T6, T8, T2,	3	824368	42.8571	0.05	100
1	156698263	156706753	+	NM_015997	RRNAD1	0	100	1.03	1	156524344	157348712	1q23.1	T6, T8, T2,	3	824368	42.8571	0.05	100
1	156707094	156710924	-	NM_024540	MRPL24	0	100	0.464719	1	156524344	157348712	1q23.1	T6, T8, T2,	3	824368	42.8571	0.05	100
1	156707094	156710924	-	NM_145729	MRPL24	0	100	0.464719	1	156524344	157348712	1q23.1	T6, T8, T2,	3	824368	42.8571	0.05	100
1	156711899	156722241	-	NM_001126050	HDGF	0	100	1.25466	1	156524344	157348712	1q23.1	T6, T8, T2,	3	824368	42.8571	0.05	100
1	156711899	156722025	-	NM_001126051	HDGF	0	100	1.22845	1	156524344	157348712	1q23.1	T6, T8, T2,	3	824368	42.8571	0.05	100
1	156711899	156721544	-	NM_004494	HDGF	0	100	1.17011	1	156524344	157348712	1q23.1	T6, T8, T2,	3	824368	42.8571	0.05	100
1	156737274	156770610	+	NM_005973	PRCC	0	100	4.04394	1	156524344	157348712	1q23.1	T6, T8, T2,	3	824368	42.8571	0.05	100
1	156776035	156786641	-	NM_001161441	SH2D2A	0	100	1.28668	1	156524344	157348712	1q23.1	T6, T8, T2,	3	824368	42.8571	0.05	100
1	156776035	156786641	-	NM_001161442	SH2D2A	0	100	1.28668	1	156524344	157348712	1q23.1	T6, T8, T2,	3	824368	42.8571	0.05	100
1	156776035	156785940	-	NM_001161443	SH2D2A	0	100	1.20165	1	156524344	157348712	1q23.1	T6, T8, T2,	3	824368	42.8571	0.05	100
1	156776035	156786641	-	NM_003975	SH2D2A	0	100	1.28668	1	156524344	157348712	1q23.1	T6, T8, T2,	3	824368	42.8571	0.05	100
1	156776849	156786641	-	NM_001161444	SH2D2A	0	100	1.18794	1	156524344	157348712	1q23.1	T6, T8, T2,	3	824368	42.8571	0.05	100
1	156785542	156851643	+	NM_001007792	NTRK1	0	100	8.0185	1	156524344	157348712	1q23.1	T6, T8, T2,	3	824368	42.8571	0.05	100
1	156810665	156828713	-	NM_014215	INSRR	0	100	2.18943	1	156524344	157348712	1q23.1	T6, T8, T2,	3	824368	42.8571	0.05	100
1	156830671	156851643	+	NM_001012331	NTRK1	0	100	2.54413	1	156524344	157348712	1q23.1	T6, T8, T2,	3	824368	42.8571	0.05	100
1	156830671	156851643	+	NM_002529	NTRK1	0	100	2.54413	1	156524344	157348712	1q23.1	T6, T8, T2,	3	824368	42.8571	0.05	100
1	156863523	156886227	+	NM_001080471	PEAR1	0	100	2.75423	1	156524344	157348712	1q23.1	T6, T8, T2,	3	824368	42.8571	0.05	100
1	156890424	156902881	+	NM_144702	LRRC71	0	100	1.51122	1	156524344	157348712	1q23.1	T6, T8, T2,	3	824368	42.8571	0.05	100
1	156904632	157015163	-	NM_014784	ARHGEF11	0	100	13.4081	1	156524344	157348712	1q23.1	T6, T8, T2,	3	824368	42.8571	0.05	100
1	156904632	157015163	-	NM_198236	ARHGEF11	0	100	13.4081	1	156524344	157348712	1q23.1	T6, T8, T2,	3	824368	42.8571	0.05	100
1	156905923	156906037	-	NR_030527	MIR765	0	100	0.0139501	1	156524344	157348712	1q23.1	T6, T8, T2,	3	824368	42.8571	0.05	100
1	157061835	157069601	-	NM_001004341	ETV3L	0	100	0.942175	1	156524344	157348712	1q23.1	T6, T8, T2,	3	824368	42.8571	0.05	100
1	157094459	157108384	-	NM_001145312	ETV3	0	100	1.68929	1	156524344	157348712	1q23.1	T6, T8, T2,	3	824368	42.8571	0.05	100
1	157098154	157098464	+	NR_001560	CYCSP52	0	100	0.0377258	1	156524344	157348712	1q23.1	T6, T8, T2,	3	824368	42.8571	0.05	100
1	157102976	157108178	-	NM_005240	ETV3	0	100	0.631149	1	156524344	157348712	1q23.1	T6, T8, T2,	3	824368	42.8571	0.05	100
1	157483167	157522311	-	NM_001195388	FCRL5	0	100	1.61507	1	157348712	159772442	1q23.1 - 1q23.2	T8, T2,	2	2423730	28.5714	0.0314961	254
1	157483167	157522311	-	NM_031281	FCRL5	0	100	1.61507	1	157348712	159772442	1q23.1 - 1q23.2	T8, T2,	2	2423730	28.5714	0.0314961	254
1	157543539	157567871	-	NM_031282	FCRL4	0	100	1.00395	1	157348712	159772442	1q23.1 - 1q23.2	T8, T2,	2	2423730	28.5714	0.0314961	254
1	157647978	157670648	-	NM_052939	FCRL3	0	100	0.935376	1	157348712	159772442	1q23.1 - 1q23.2	T8, T2,	2	2423730	28.5714	0.0314961	254
1	157715523	157746923	-	NM_030764	FCRL2	0	100	1.29556	1	157348712	159772442	1q23.1 - 1q23.2	T8, T2,	2	2423730	28.5714	0.0314961	254
1	157764194	157789941	-	NM_001159397	FCRL1	0	100	1.06233	1	157348712	159772442	1q23.1 - 1q23.2	T8, T2,	2	2423730	28.5714	0.0314961	254
1	157764194	157789941	-	NM_001159398	FCRL1	0	100	1.06233	1	157348712	159772442	1q23.1 - 1q23.2	T8, T2,	2	2423730	28.5714	0.0314961	254
1	157764194	157789941	-	NM_052938	FCRL1	0	100	1.06233	1	157348712	159772442	1q23.1 - 1q23.2	T8, T2,	2	2423730	28.5714	0.0314961	254
1	157800704	157811635	-	NM_005894	CD5L	0	100	0.45104	1	157348712	159772442	1q23.1 - 1q23.2	T8, T2,	2	2423730	28.5714	0.0314961	254
1	157963063	158065845	+	NM_018240	KIRREL	0	100	4.24069	1	157348712	159772442	1q23.1 - 1q23.2	T8, T2,	2	2423730	28.5714	0.0314961	254
1	158101834	158110431	-	NR_033946	LOC646268	0	100	0.354742	1	157348712	159772442	1q23.1 - 1q23.2	T8, T2,	2	2423730	28.5714	0.0314961	254
1	158149737	158156217	+	NM_001766	CD1D	0	100	0.267398	1	157348712	159772442	1q23.1 - 1q23.2	T8, T2,	2	2423730	28.5714	0.0314961	254
1	158223927	158228059	+	NM_001763	CD1A	0	100	0.170522	1	157348712	159772442	1q23.1 - 1q23.2	T8, T2,	2	2423730	28.5714	0.0314961	254
1	158259563	158264565	+	NM_001765	CD1C	0	100	0.206417	1	157348712	159772442	1q23.1 - 1q23.2	T8, T2,	2	2423730	28.5714	0.0314961	254
1	158297740	158301322	-	NM_001764	CD1B	0	100	0.14783	1	157348712	159772442	1q23.1 - 1q23.2	T8, T2,	2	2423730	28.5714	0.0314961	254
1	158323486	158327344	+	NM_001042583	CD1E	0	100	0.159217	1	157348712	159772442	1q23.1 - 1q23.2	T8, T2,	2	2423730	28.5714	0.0314961	254
1	158323486	158327344	+	NM_001042584	CD1E	0	100	0.159217	1	157348712	159772442	1q23.1 - 1q23.2	T8, T2,	2	2423730	28.5714	0.0314961	254
1	158323486	158327344	+	NM_001042585	CD1E	0	100	0.159217	1	157348712	159772442	1q23.1 - 1q23.2	T8, T2,	2	2423730	28.5714	0.0314961	254
1	158323486	158327344	+	NM_001042586	CD1E	0	100	0.159217	1	157348712	159772442	1q23.1 - 1q23.2	T8, T2,	2	2423730	28.5714	0.0314961	254
1	158323486	158327344	+	NM_001042587	CD1E	0	100	0.159217	1	157348712	159772442	1q23.1 - 1q23.2	T8, T2,	2	2423730	28.5714	0.0314961	254
1	158323486	158327344	+	NM_001185107	CD1E	0	100	0.159217	1	157348712	159772442	1q23.1 - 1q23.2	T8, T2,	2	2423730	28.5714	0.0314961	254
1	158323486	158327344	+	NM_001185108	CD1E	0	100	0.159217	1	157348712	159772442	1q23.1 - 1q23.2	T8, T2,	2	2423730	28.5714	0.0314961	254
1	158323486	158327344	+	NM_001185110	CD1E	0	100	0.159217	1	157348712	159772442	1q23.1 - 1q23.2	T8, T2,	2	2423730	28.5714	0.0314961	254
1	158323486	158327344	+	NM_001185112	CD1E	0	100	0.159217	1	157348712	159772442	1q23.1 - 1q23.2	T8, T2,	2	2423730	28.5714	0.0314961	254
1	158323486	158327344	+	NM_001185113	CD1E	0	100	0.159217	1	157348712	159772442	1q23.1 - 1q23.2	T8, T2,	2	2423730	28.5714	0.0314961	254
1	158323486	158327344	+	NM_001185114	CD1E	0	100	0.159217	1	157348712	159772442	1q23.1 - 1q23.2	T8, T2,	2	2423730	28.5714	0.0314961	254
1	158323486	158327344	+	NM_001185115	CD1E	0	100	0.159217	1	157348712	159772442	1q23.1 - 1q23.2	T8, T2,	2	2423730	28.5714	0.0314961	254
1	158323486	158327344	+	NM_030893	CD1E	0	100	0.159217	1	157348712	159772442	1q23.1 - 1q23.2	T8, T2,	2	2423730	28.5714	0.0314961	254
1	158368312	158369257	-	NM_001004475	OR10T2	0	100	0.0390307	1	157348712	159772442	1q23.1 - 1q23.2	T8, T2,	2	2423730	28.5714	0.0314961	254
1	158389718	158390657	-	NM_001004476	OR10K2	0	100	0.0387832	1	157348712	159772442	1q23.1 - 1q23.2	T8, T2,	2	2423730	28.5714	0.0314961	254
1	158435352	158436294	+	NM_001004473	OR10K1	0	100	0.038907	1	157348712	159772442	1q23.1 - 1q23.2	T8, T2,	2	2423730	28.5714	0.0314961	254
1	158449668	158450676	+	NM_001004472	OR10R2	0	100	0.04163	1	157348712	159772442	1q23.1 - 1q23.2	T8, T2,	2	2423730	28.5714	0.0314961	254
1	158516918	158517896	-	NM_001005189	OR6Y1	0	100	0.0403923	1	157348712	159772442	1q23.1 - 1q23.2	T8, T2,	2	2423730	28.5714	0.0314961	254
1	158532441	158533395	-	NM_001160325	OR6P1	0	100	0.0394021	1	157348712	159772442	1q23.1 - 1q23.2	T8, T2,	2	2423730	28.5714	0.0314961	254
1	158548709	158549690	-	NM_001004477	OR10X1	0	100	0.040516	1	157348712	159772442	1q23.1 - 1q23.2	T8, T2,	2	2423730	28.5714	0.0314961	254
1	158576229	158577171	+	NM_001004478	OR10Z1	0	100	0.038907	1	157348712	159772442	1q23.1 - 1q23.2	T8, T2,	2	2423730	28.5714	0.0314961	254
1	158580496	158656507	-	NM_003126	SPTA1	0	100	3.13616	1	157348712	159772442	1q23.1 - 1q23.2	T8, T2,	2	2423730	28.5714	0.0314961	254
1	158669468	158670443	-	NM_001005279	OR6K2	0	100	0.0402685	1	157348712	159772442	1q23.1 - 1q23.2	T8, T2,	2	2423730	28.5714	0.0314961	254
1	158686958	158687906	-	NM_001005327	OR6K3	0	100	0.0391545	1	157348712	159772442	1q23.1 - 1q23.2	T8, T2,	2	2423730	28.5714	0.0314961	254
1	158724606	158725638	+	NM_001005184	OR6K6	0	100	0.0426202	1	157348712	159772442	1q23.1 - 1q23.2	T8, T2,	2	2423730	28.5714	0.0314961	254
1	158735534	158736473	-	NM_001005185	OR6N1	0	100	0.0387832	1	157348712	159772442	1q23.1 - 1q23.2	T8, T2,	2	2423730	28.5714	0.0314961	254
1	158746472	158747426	-	NM_001005278	OR6N2	0	100	0.0394021	1	157348712	159772442	1q23.1 - 1q23.2	T8, T2,	2	2423730	28.5714	0.0314961	254
1	158801168	158819271	+	NM_002432	MNDA	0	100	0.746948	1	157348712	159772442	1q23.1 - 1q23.2	T8, T2,	2	2423730	28.5714	0.0314961	254
1	158901342	158946844	+	NM_152501	PYHIN1	0	100	1.87739	1	157348712	159772442	1q23.1 - 1q23.2	T8, T2,	2	2423730	28.5714	0.0314961	254
1	158901342	158946844	+	NM_198928	PYHIN1	0	100	1.87739	1	157348712	159772442	1q23.1 - 1q23.2	T8, T2,	2	2423730	28.5714	0.0314961	254
1	158901342	158946844	+	NM_198929	PYHIN1	0	100	1.87739	1	157348712	159772442	1q23.1 - 1q23.2	T8, T2,	2	2423730	28.5714	0.0314961	254
1	158901342	158946844	+	NM_198930	PYHIN1	0	100	1.87739	1	157348712	159772442	1q23.1 - 1q23.2	T8, T2,	2	2423730	28.5714	0.0314961	254
1	158979682	159024946	+	NM_005531	IFI16	0	100	1.86758	1	157348712	159772442	1q23.1 - 1q23.2	T8, T2,	2	2423730	28.5714	0.0314961	254
1	159032275	159046648	-	NM_004833	AIM2	0	100	0.593053	1	157348712	159772442	1q23.1 - 1q23.2	T8, T2,	2	2423730	28.5714	0.0314961	254
1	159141377	159172933	+	NM_021189	CADM3	0	100	1.302	1	157348712	159772442	1q23.1 - 1q23.2	T8, T2,	2	2423730	28.5714	0.0314961	254
1	159141414	159172933	+	NM_001127173	CADM3	0	100	1.30047	1	157348712	159772442	1q23.1 - 1q23.2	T8, T2,	2	2423730	28.5714	0.0314961	254
1	159165775	159172213	-	NR_037870	LOC100131825	0	100	0.265665	1	157348712	159772442	1q23.1 - 1q23.2	T8, T2,	2	2423730	28.5714	0.0314961	254
1	159173803	159176291	+	NM_002036	DARC	0	100	0.102693	1	157348712	159772442	1q23.1 - 1q23.2	T8, T2,	2	2423730	28.5714	0.0314961	254
1	159175049	159176291	+	NM_001122951	DARC	0	100	0.0512846	1	157348712	159772442	1q23.1 - 1q23.2	T8, T2,	2	2423730	28.5714	0.0314961	254
1	159259504	159278015	+	NM_002001	FCER1A	0	100	0.763781	1	157348712	159772442	1q23.1 - 1q23.2	T8, T2,	2	2423730	28.5714	0.0314961	254
1	159283460	159284450	-	NM_001004467	OR10J3	0	100	0.0408874	1	157348712	159772442	1q23.1 - 1q23.2	T8, T2,	2	2423730	28.5714	0.0314961	254
1	159409512	159410601	+	NM_012351	OR10J1	0	100	0.044972	1	157348712	159772442	1q23.1 - 1q23.2	T8, T2,	2	2423730	28.5714	0.0314961	254
1	159504868	159505798	-	NM_001004469	OR10J5	0	100	0.0384119	1	157348712	159772442	1q23.1 - 1q23.2	T8, T2,	2	2423730	28.5714	0.0314961	254
1	159557616	159558662	+	NM_001639	APCS	0	100	0.0431979	1	157348712	159772442	1q23.1 - 1q23.2	T8, T2,	2	2423730	28.5714	0.0314961	254
1	159682079	159684380	-	NM_000567	CRP	0	100	0.0949775	1	157348712	159772442	1q23.1 - 1q23.2	T8, T2,	2	2423730	28.5714	0.0314961	254
1	159750759	159752334	+	NM_017823	DUSP23	0	100	0.0650237	1	157348712	159772442	1q23.1 - 1q23.2	T8, T2,	2	2423730	28.5714	0.0314961	254
1	159772173	159786048	+	NM_001004310	FCRL6	0	1.94581	0.0111399	1	157348712	159772442	1q23.1 - 1q23.2	T8, T2,	2	2423730	28.5714	0.0314961	254
1	159772173	159786048	+	NM_001004310	FCRL6	269	98.0614	0.929316	1	159772442	161236636	1q23.2 - 1q23.3	T8, T2, T4,	3	1464194	42.8571	0.0585859	165
1	159796479	159807283	+	NM_020125	SLAMF8	0	100	0.737948	1	159772442	161236636	1q23.2 - 1q23.3	T8, T2, T4,	3	1464194	42.8571	0.0585859	165
1	159804264	159825138	-	NM_001134233	C1orf204	0	100	1.4257	1	159772442	161236636	1q23.2 - 1q23.3	T8, T2, T4,	3	1464194	42.8571	0.0585859	165
1	159824106	159832448	-	NM_001013661	VSIG8	0	100	0.569801	1	159772442	161236636	1q23.2 - 1q23.3	T8, T2, T4,	3	1464194	42.8571	0.0585859	165
1	159842154	159869907	-	NM_012337	CCDC19	0	100	1.89551	1	159772442	161236636	1q23.2 - 1q23.3	T8, T2, T4,	3	1464194	42.8571	0.0585859	165
1	159887903	159895285	-	NM_003564	TAGLN2	0	100	0.504236	1	159772442	161236636	1q23.2 - 1q23.3	T8, T2, T4,	3	1464194	42.8571	0.0585859	165
1	159896829	159915387	-	NM_001135050	IGSF9	0	100	1.26752	1	159772442	161236636	1q23.2 - 1q23.3	T8, T2, T4,	3	1464194	42.8571	0.0585859	165
1	159896829	159915387	-	NM_020789	IGSF9	0	100	1.26752	1	159772442	161236636	1q23.2 - 1q23.3	T8, T2, T4,	3	1464194	42.8571	0.0585859	165
1	159921282	159924045	-	NM_001146172	SLAMF9	0	100	0.188773	1	159772442	161236636	1q23.2 - 1q23.3	T8, T2, T4,	3	1464194	42.8571	0.0585859	165
1	159921282	159924045	-	NM_001146173	SLAMF9	0	100	0.188773	1	159772442	161236636	1q23.2 - 1q23.3	T8, T2, T4,	3	1464194	42.8571	0.0585859	165
1	159921282	159924045	-	NM_033438	SLAMF9	0	100	0.188773	1	159772442	161236636	1q23.2 - 1q23.3	T8, T2, T4,	3	1464194	42.8571	0.0585859	165
1	159997462	160001784	-	NM_145167	PIGM	0	100	0.295248	1	159772442	161236636	1q23.2 - 1q23.3	T8, T2, T4,	3	1464194	42.8571	0.0585859	165
1	160007257	160040052	-	NM_002241	KCNJ10	0	100	2.23987	1	159772442	161236636	1q23.2 - 1q23.3	T8, T2, T4,	3	1464194	42.8571	0.0585859	165
1	160051360	160059213	+	NM_004983	KCNJ9	0	100	0.536404	1	159772442	161236636	1q23.2 - 1q23.3	T8, T2, T4,	3	1464194	42.8571	0.0585859	165
1	160061130	160068409	-	NM_052868	IGSF8	0	100	0.497202	1	159772442	161236636	1q23.2 - 1q23.3	T8, T2, T4,	3	1464194	42.8571	0.0585859	165
1	160085520	160113375	+	NM_000702	ATP1A2	0	100	1.90248	1	159772442	161236636	1q23.2 - 1q23.3	T8, T2, T4,	3	1464194	42.8571	0.0585859	165
1	160121352	160156768	+	NM_144699	ATP1A4	0	100	2.41887	1	159772442	161236636	1q23.2 - 1q23.3	T8, T2, T4,	3	1464194	42.8571	0.0585859	165
1	160147201	160156768	+	NM_001001734	ATP1A4	0	100	0.653465	1	159772442	161236636	1q23.2 - 1q23.3	T8, T2, T4,	3	1464194	42.8571	0.0585859	165
1	160160285	160171677	+	NM_001231	CASQ1	0	100	0.778107	1	159772442	161236636	1q23.2 - 1q23.3	T8, T2, T4,	3	1464194	42.8571	0.0585859	165
1	160175125	160185163	+	NM_003768	PEA15	0	100	0.685633	1	159772442	161236636	1q23.2 - 1q23.3	T8, T2, T4,	3	1464194	42.8571	0.0585859	165
1	160185505	160232351	-	NM_015726	DCAF8	0	100	3.19951	1	159772442	161236636	1q23.2 - 1q23.3	T8, T2, T4,	3	1464194	42.8571	0.0585859	165
1	160185505	160232319	-	NR_028103	DCAF8	0	100	3.19732	1	159772442	161236636	1q23.2 - 1q23.3	T8, T2, T4,	3	1464194	42.8571	0.0585859	165
1	160185505	160232319	-	NR_028104	DCAF8	0	100	3.19732	1	159772442	161236636	1q23.2 - 1q23.3	T8, T2, T4,	3	1464194	42.8571	0.0585859	165
1	160209012	160232319	-	NR_028105	DCAF8	0	100	1.59186	1	159772442	161236636	1q23.2 - 1q23.3	T8, T2, T4,	3	1464194	42.8571	0.0585859	165
1	160209012	160232278	-	NR_028106	DCAF8	0	100	1.58906	1	159772442	161236636	1q23.2 - 1q23.3	T8, T2, T4,	3	1464194	42.8571	0.0585859	165
1	160246599	160254942	-	NM_001193644	PEX19	0	100	0.569869	1	159772442	161236636	1q23.2 - 1q23.3	T8, T2, T4,	3	1464194	42.8571	0.0585859	165
1	160246599	160254942	-	NM_002857	PEX19	0	100	0.569869	1	159772442	161236636	1q23.2 - 1q23.3	T8, T2, T4,	3	1464194	42.8571	0.0585859	165
1	160246599	160254942	-	NR_036492	PEX19	0	100	0.569869	1	159772442	161236636	1q23.2 - 1q23.3	T8, T2, T4,	3	1464194	42.8571	0.0585859	165
1	160246599	160254942	-	NR_036493	PEX19	0	100	0.569869	1	159772442	161236636	1q23.2 - 1q23.3	T8, T2, T4,	3	1464194	42.8571	0.0585859	165
1	160258377	160313355	-	NM_001098398	COPA	0	100	3.7549	1	159772442	161236636	1q23.2 - 1q23.3	T8, T2, T4,	3	1464194	42.8571	0.0585859	165
1	160258377	160313355	-	NM_004371	COPA	0	100	3.7549	1	159772442	161236636	1q23.2 - 1q23.3	T8, T2, T4,	3	1464194	42.8571	0.0585859	165
1	160287055	160288261	+	NR_002190	SUMO1P3	0	100	0.0824344	1	159772442	161236636	1q23.2 - 1q23.3	T8, T2, T4,	3	1464194	42.8571	0.0585859	165
1	160313063	160328743	+	NM_015331	NCSTN	0	100	1.07096	1	159772442	161236636	1q23.2 - 1q23.3	T8, T2, T4,	3	1464194	42.8571	0.0585859	165
1	160336861	160342639	+	NM_005598	NHLH1	0	100	0.394688	1	159772442	161236636	1q23.2 - 1q23.3	T8, T2, T4,	3	1464194	42.8571	0.0585859	165
1	160370364	160398469	+	NM_020335	VANGL2	0	100	1.91955	1	159772442	161236636	1q23.2 - 1q23.3	T8, T2, T4,	3	1464194	42.8571	0.0585859	165
1	160454820	160493053	-	NM_001184714	SLAMF6	0	100	2.61126	1	159772442	161236636	1q23.2 - 1q23.3	T8, T2, T4,	3	1464194	42.8571	0.0585859	165
1	160454820	160493053	-	NM_001184715	SLAMF6	0	100	2.61126	1	159772442	161236636	1q23.2 - 1q23.3	T8, T2, T4,	3	1464194	42.8571	0.0585859	165
1	160454820	160493053	-	NM_001184716	SLAMF6	0	100	2.61126	1	159772442	161236636	1q23.2 - 1q23.3	T8, T2, T4,	3	1464194	42.8571	0.0585859	165
1	160454820	160493053	-	NM_052931	SLAMF6	0	100	2.61126	1	159772442	161236636	1q23.2 - 1q23.3	T8, T2, T4,	3	1464194	42.8571	0.0585859	165
1	160510884	160549307	-	NM_001184879	CD84	0	100	2.62424	1	159772442	161236636	1q23.2 - 1q23.3	T8, T2, T4,	3	1464194	42.8571	0.0585859	165
1	160510884	160549307	-	NM_001184881	CD84	0	100	2.62424	1	159772442	161236636	1q23.2 - 1q23.3	T8, T2, T4,	3	1464194	42.8571	0.0585859	165
1	160510884	160549307	-	NM_001184882	CD84	0	100	2.62424	1	159772442	161236636	1q23.2 - 1q23.3	T8, T2, T4,	3	1464194	42.8571	0.0585859	165
1	160510884	160549307	-	NM_003874	CD84	0	100	2.62424	1	159772442	161236636	1q23.2 - 1q23.3	T8, T2, T4,	3	1464194	42.8571	0.0585859	165
1	160579891	160617082	-	NM_003037	SLAMF1	0	100	2.5401	1	159772442	161236636	1q23.2 - 1q23.3	T8, T2, T4,	3	1464194	42.8571	0.0585859	165
1	160648536	160681586	-	NM_001778	CD48	0	100	2.25728	1	159772442	161236636	1q23.2 - 1q23.3	T8, T2, T4,	3	1464194	42.8571	0.0585859	165
1	160709077	160724602	+	NM_021181	SLAMF7	0	100	1.06038	1	159772442	161236636	1q23.2 - 1q23.3	T8, T2, T4,	3	1464194	42.8571	0.0585859	165
1	160765928	160772484	+	NM_001033667	LY9	0	100	0.447823	1	159772442	161236636	1q23.2 - 1q23.3	T8, T2, T4,	3	1464194	42.8571	0.0585859	165
1	160765928	160798046	+	NM_002348	LY9	0	100	2.19363	1	159772442	161236636	1q23.2 - 1q23.3	T8, T2, T4,	3	1464194	42.8571	0.0585859	165
1	160799950	160832693	-	NM_001166663	CD244	0	100	2.23631	1	159772442	161236636	1q23.2 - 1q23.3	T8, T2, T4,	3	1464194	42.8571	0.0585859	165
1	160799950	160832693	-	NM_001166664	CD244	0	100	2.23631	1	159772442	161236636	1q23.2 - 1q23.3	T8, T2, T4,	3	1464194	42.8571	0.0585859	165
1	160799950	160832693	-	NM_016382	CD244	0	100	2.23631	1	159772442	161236636	1q23.2 - 1q23.3	T8, T2, T4,	3	1464194	42.8571	0.0585859	165
1	160846330	160854961	-	NM_017625	ITLN1	0	100	0.589539	1	159772442	161236636	1q23.2 - 1q23.3	T8, T2, T4,	3	1464194	42.8571	0.0585859	165
1	160914816	160924590	-	NM_080878	ITLN2	0	100	0.667602	1	159772442	161236636	1q23.2 - 1q23.3	T8, T2, T4,	3	1464194	42.8571	0.0585859	165
1	160965001	160991134	-	NM_016946	F11R	0	100	1.78487	1	159772442	161236636	1q23.2 - 1q23.3	T8, T2, T4,	3	1464194	42.8571	0.0585859	165
1	161007422	161008775	-	NM_001113205	TSTD1	0	100	0.092474	1	159772442	161236636	1q23.2 - 1q23.3	T8, T2, T4,	3	1464194	42.8571	0.0585859	165
1	161007422	161008775	-	NM_001113206	TSTD1	0	100	0.092474	1	159772442	161236636	1q23.2 - 1q23.3	T8, T2, T4,	3	1464194	42.8571	0.0585859	165
1	161007422	161008775	-	NM_001113207	TSTD1	0	100	0.092474	1	159772442	161236636	1q23.2 - 1q23.3	T8, T2, T4,	3	1464194	42.8571	0.0585859	165
1	161009041	161015758	-	NM_007122	USF1	0	100	0.458819	1	159772442	161236636	1q23.2 - 1q23.3	T8, T2, T4,	3	1464194	42.8571	0.0585859	165
1	161009041	161015758	-	NM_207005	USF1	0	100	0.458819	1	159772442	161236636	1q23.2 - 1q23.3	T8, T2, T4,	3	1464194	42.8571	0.0585859	165
1	161016732	161039761	-	NM_001025598	ARHGAP30	0	100	1.57288	1	159772442	161236636	1q23.2 - 1q23.3	T8, T2, T4,	3	1464194	42.8571	0.0585859	165
1	161016732	161039761	-	NM_181720	ARHGAP30	0	100	1.57288	1	159772442	161236636	1q23.2 - 1q23.3	T8, T2, T4,	3	1464194	42.8571	0.0585859	165
1	161040781	161059386	-	NM_030916	PVRL4	0	100	1.27073	1	159772442	161236636	1q23.2 - 1q23.3	T8, T2, T4,	3	1464194	42.8571	0.0585859	165
1	161068151	161070139	+	NR_033385	KLHDC9	0	100	0.135843	1	159772442	161236636	1q23.2 - 1q23.3	T8, T2, T4,	3	1464194	42.8571	0.0585859	165
1	161068151	161070139	+	NR_033386	KLHDC9	0	100	0.135843	1	159772442	161236636	1q23.2 - 1q23.3	T8, T2, T4,	3	1464194	42.8571	0.0585859	165
1	161068181	161070139	+	NM_001007255	KLHDC9	0	100	0.133794	1	159772442	161236636	1q23.2 - 1q23.3	T8, T2, T4,	3	1464194	42.8571	0.0585859	165
1	161068181	161070139	+	NM_152366	KLHDC9	0	100	0.133794	1	159772442	161236636	1q23.2 - 1q23.3	T8, T2, T4,	3	1464194	42.8571	0.0585859	165
1	161070346	161087867	-	NM_012394	PFDN2	0	100	1.1967	1	159772442	161236636	1q23.2 - 1q23.3	T8, T2, T4,	3	1464194	42.8571	0.0585859	165
1	161087862	161095236	+	NM_001185092	NIT1	0	100	0.50369	1	159772442	161236636	1q23.2 - 1q23.3	T8, T2, T4,	3	1464194	42.8571	0.0585859	165
1	161087862	161090985	+	NM_005600	NIT1	0	100	0.21336	1	159772442	161236636	1q23.2 - 1q23.3	T8, T2, T4,	3	1464194	42.8571	0.0585859	165
1	161087907	161090985	+	NM_001185093	NIT1	0	100	0.210286	1	159772442	161236636	1q23.2 - 1q23.3	T8, T2, T4,	3	1464194	42.8571	0.0585859	165
1	161087908	161090985	+	NM_001185094	NIT1	0	100	0.210218	1	159772442	161236636	1q23.2 - 1q23.3	T8, T2, T4,	3	1464194	42.8571	0.0585859	165
1	161090769	161102479	-	NM_001039711	DEDD	0	100	0.799825	1	159772442	161236636	1q23.2 - 1q23.3	T8, T2, T4,	3	1464194	42.8571	0.0585859	165
1	161090769	161102257	-	NM_001039712	DEDD	0	100	0.784663	1	159772442	161236636	1q23.2 - 1q23.3	T8, T2, T4,	3	1464194	42.8571	0.0585859	165
1	161090769	161102479	-	NM_032998	DEDD	0	100	0.799825	1	159772442	161236636	1q23.2 - 1q23.3	T8, T2, T4,	3	1464194	42.8571	0.0585859	165
1	161123534	161128647	+	NM_016406	UFC1	0	100	0.34927	1	159772442	161236636	1q23.2 - 1q23.3	T8, T2, T4,	3	1464194	42.8571	0.0585859	165
1	161129254	161135517	+	NM_001014443	USP21	0	100	0.427812	1	159772442	161236636	1q23.2 - 1q23.3	T8, T2, T4,	3	1464194	42.8571	0.0585859	165
1	161129254	161135517	+	NM_012475	USP21	0	100	0.427812	1	159772442	161236636	1q23.2 - 1q23.3	T8, T2, T4,	3	1464194	42.8571	0.0585859	165
1	161136181	161141011	+	NM_000309	PPOX	0	100	0.329942	1	159772442	161236636	1q23.2 - 1q23.3	T8, T2, T4,	3	1464194	42.8571	0.0585859	165
1	161136181	161141011	+	NM_001122764	PPOX	0	100	0.329942	1	159772442	161236636	1q23.2 - 1q23.3	T8, T2, T4,	3	1464194	42.8571	0.0585859	165
1	161141100	161147759	-	NM_001199873	B4GALT3	0	100	0.454857	1	159772442	161236636	1q23.2 - 1q23.3	T8, T2, T4,	3	1464194	42.8571	0.0585859	165
1	161141100	161147759	-	NM_001199874	B4GALT3	0	100	0.454857	1	159772442	161236636	1q23.2 - 1q23.3	T8, T2, T4,	3	1464194	42.8571	0.0585859	165
1	161141100	161147759	-	NM_003779	B4GALT3	0	100	0.454857	1	159772442	161236636	1q23.2 - 1q23.3	T8, T2, T4,	3	1464194	42.8571	0.0585859	165
1	161159538	161168846	-	NM_005099	ADAMTS4	0	100	0.635776	1	159772442	161236636	1q23.2 - 1q23.3	T8, T2, T4,	3	1464194	42.8571	0.0585859	165
1	161169105	161184185	+	NM_004550	NDUFS2	0	100	1.02999	1	159772442	161236636	1q23.2 - 1q23.3	T8, T2, T4,	3	1464194	42.8571	0.0585859	165
1	161171937	161184185	+	NM_001166159	NDUFS2	0	100	0.836569	1	159772442	161236636	1q23.2 - 1q23.3	T8, T2, T4,	3	1464194	42.8571	0.0585859	165
1	161185087	161189039	+	NM_004106	FCER1G	0	100	0.269978	1	159772442	161236636	1q23.2 - 1q23.3	T8, T2, T4,	3	1464194	42.8571	0.0585859	165
1	161192083	161193419	-	NM_001643	APOA2	0	100	0.091313	1	159772442	161236636	1q23.2 - 1q23.3	T8, T2, T4,	3	1464194	42.8571	0.0585859	165
1	161195833	161200408	+	NM_032174	TOMM40L	0	100	0.312527	1	159772442	161236636	1q23.2 - 1q23.3	T8, T2, T4,	3	1464194	42.8571	0.0585859	165
1	161199456	161208001	-	NM_001077469	NR1I3	0	100	0.583665	1	159772442	161236636	1q23.2 - 1q23.3	T8, T2, T4,	3	1464194	42.8571	0.0585859	165
1	161199456	161208001	-	NM_001077470	NR1I3	0	100	0.583665	1	159772442	161236636	1q23.2 - 1q23.3	T8, T2, T4,	3	1464194	42.8571	0.0585859	165
1	161199456	161208001	-	NM_001077471	NR1I3	0	100	0.583665	1	159772442	161236636	1q23.2 - 1q23.3	T8, T2, T4,	3	1464194	42.8571	0.0585859	165
1	161199456	161208001	-	NM_001077472	NR1I3	0	100	0.583665	1	159772442	161236636	1q23.2 - 1q23.3	T8, T2, T4,	3	1464194	42.8571	0.0585859	165
1	161199456	161208001	-	NM_001077473	NR1I3	0	100	0.583665	1	159772442	161236636	1q23.2 - 1q23.3	T8, T2, T4,	3	1464194	42.8571	0.0585859	165
1	161199456	161208001	-	NM_001077474	NR1I3	0	100	0.583665	1	159772442	161236636	1q23.2 - 1q23.3	T8, T2, T4,	3	1464194	42.8571	0.0585859	165
1	161199456	161208001	-	NM_001077475	NR1I3	0	100	0.583665	1	159772442	161236636	1q23.2 - 1q23.3	T8, T2, T4,	3	1464194	42.8571	0.0585859	165
1	161199456	161208001	-	NM_001077476	NR1I3	0	100	0.583665	1	159772442	161236636	1q23.2 - 1q23.3	T8, T2, T4,	3	1464194	42.8571	0.0585859	165
1	161199456	161208001	-	NM_001077477	NR1I3	0	100	0.583665	1	159772442	161236636	1q23.2 - 1q23.3	T8, T2, T4,	3	1464194	42.8571	0.0585859	165
1	161199456	161208001	-	NM_001077478	NR1I3	0	100	0.583665	1	159772442	161236636	1q23.2 - 1q23.3	T8, T2, T4,	3	1464194	42.8571	0.0585859	165
1	161199456	161208001	-	NM_001077479	NR1I3	0	100	0.583665	1	159772442	161236636	1q23.2 - 1q23.3	T8, T2, T4,	3	1464194	42.8571	0.0585859	165
1	161199456	161208001	-	NM_001077480	NR1I3	0	100	0.583665	1	159772442	161236636	1q23.2 - 1q23.3	T8, T2, T4,	3	1464194	42.8571	0.0585859	165
1	161199456	161208001	-	NM_001077481	NR1I3	0	100	0.583665	1	159772442	161236636	1q23.2 - 1q23.3	T8, T2, T4,	3	1464194	42.8571	0.0585859	165
1	161199456	161208001	-	NM_001077482	NR1I3	0	100	0.583665	1	159772442	161236636	1q23.2 - 1q23.3	T8, T2, T4,	3	1464194	42.8571	0.0585859	165
1	161199456	161208001	-	NM_005122	NR1I3	0	100	0.583665	1	159772442	161236636	1q23.2 - 1q23.3	T8, T2, T4,	3	1464194	42.8571	0.0585859	165
1	161228517	161255241	+	NM_001102566	PCP4L1	8119	69.6202	4.06405	1	161236636	161694454	1q23.3	T8, T2,	2	457818	28.5714	0.046875	32
1	161228517	161255241	+	NM_001102566	PCP4L1	0	30.3835	0.554571	1	159772442	161236636	1q23.2 - 1q23.3	T8, T2, T4,	3	1464194	42.8571	0.0585859	165
1	161274525	161279763	-	NM_000530	MPZ	0	100	1.14434	1	161236636	161694454	1q23.3	T8, T2,	2	457818	28.5714	0.046875	32
1	161284166	161334536	+	NM_001035511	SDHC	0	100	11.0024	1	161236636	161694454	1q23.3	T8, T2,	2	457818	28.5714	0.046875	32
1	161284166	161334536	+	NM_001035512	SDHC	0	100	11.0024	1	161236636	161694454	1q23.3	T8, T2,	2	457818	28.5714	0.046875	32
1	161284166	161334536	+	NM_001035513	SDHC	0	100	11.0024	1	161236636	161694454	1q23.3	T8, T2,	2	457818	28.5714	0.046875	32
1	161284166	161334536	+	NM_003001	SDHC	0	100	11.0024	1	161236636	161694454	1q23.3	T8, T2,	2	457818	28.5714	0.046875	32
1	161334521	161337665	-	NM_001013625	C1orf192	0	100	0.686953	1	161236636	161694454	1q23.3	T8, T2,	2	457818	28.5714	0.046875	32
1	161475205	161489361	+	NM_001136219	FCGR2A	0	100	3.09227	1	161236636	161694454	1q23.3	T8, T2,	2	457818	28.5714	0.046875	32
1	161475205	161489361	+	NM_021642	FCGR2A	0	100	3.09227	1	161236636	161694454	1q23.3	T8, T2,	2	457818	28.5714	0.046875	32
1	161494036	161496688	+	NM_002155	HSPA6	0	100	0.579487	1	161236636	161694454	1q23.3	T8, T2,	2	457818	28.5714	0.046875	32
1	161511551	161519819	-	NM_000569	FCGR3A	0	100	1.80617	1	161236636	161694454	1q23.3	T8, T2,	2	457818	28.5714	0.046875	32
1	161511551	161519819	-	NM_001127592	FCGR3A	0	100	1.80617	1	161236636	161694454	1q23.3	T8, T2,	2	457818	28.5714	0.046875	32
1	161511551	161520414	-	NM_001127593	FCGR3A	0	100	1.93614	1	161236636	161694454	1q23.3	T8, T2,	2	457818	28.5714	0.046875	32
1	161511551	161520414	-	NM_001127595	FCGR3A	0	100	1.93614	1	161236636	161694454	1q23.3	T8, T2,	2	457818	28.5714	0.046875	32
1	161511551	161520414	-	NM_001127596	FCGR3A	0	100	1.93614	1	161236636	161694454	1q23.3	T8, T2,	2	457818	28.5714	0.046875	32
1	161551129	161570033	+	NM_201563	FCGR2C	0	100	4.12936	1	161236636	161694454	1q23.3	T8, T2,	2	457818	28.5714	0.046875	32
1	161575849	161578342	+	NR_024151	HSPA7	0	100	0.544757	1	161236636	161694454	1q23.3	T8, T2,	2	457818	28.5714	0.046875	32
1	161592988	161601159	-	NM_000570	FCGR3B	0	100	1.78498	1	161236636	161694454	1q23.3	T8, T2,	2	457818	28.5714	0.046875	32
1	161632905	161648445	+	NM_001002273	FCGR2B	0	100	3.39457	1	161236636	161694454	1q23.3	T8, T2,	2	457818	28.5714	0.046875	32
1	161632905	161648445	+	NM_001002274	FCGR2B	0	100	3.39457	1	161236636	161694454	1q23.3	T8, T2,	2	457818	28.5714	0.046875	32
1	161632905	161648445	+	NM_001002275	FCGR2B	0	100	3.39457	1	161236636	161694454	1q23.3	T8, T2,	2	457818	28.5714	0.046875	32
1	161632905	161648445	+	NM_001190828	FCGR2B	0	100	3.39457	1	161236636	161694454	1q23.3	T8, T2,	2	457818	28.5714	0.046875	32
1	161632905	161648445	+	NM_004001	FCGR2B	0	100	3.39457	1	161236636	161694454	1q23.3	T8, T2,	2	457818	28.5714	0.046875	32
1	161653495	161655043	-	NR_002595	RPL31P11	0	100	0.338343	1	161236636	161694454	1q23.3	T8, T2,	2	457818	28.5714	0.046875	32
1	161676762	161684143	+	NM_001184866	FCRLA	0	100	1.61243	1	161236636	161694454	1q23.3	T8, T2,	2	457818	28.5714	0.046875	32
1	161676762	161684143	+	NM_001184867	FCRLA	0	100	1.61243	1	161236636	161694454	1q23.3	T8, T2,	2	457818	28.5714	0.046875	32
1	161676762	161684143	+	NM_001184870	FCRLA	0	100	1.61243	1	161236636	161694454	1q23.3	T8, T2,	2	457818	28.5714	0.046875	32
1	161676762	161684143	+	NM_001184871	FCRLA	0	100	1.61243	1	161236636	161694454	1q23.3	T8, T2,	2	457818	28.5714	0.046875	32
1	161676762	161684143	+	NM_001184872	FCRLA	0	100	1.61243	1	161236636	161694454	1q23.3	T8, T2,	2	457818	28.5714	0.046875	32
1	161676762	161684143	+	NM_001184873	FCRLA	0	100	1.61243	1	161236636	161694454	1q23.3	T8, T2,	2	457818	28.5714	0.046875	32
1	161676762	161684143	+	NM_032738	FCRLA	0	100	1.61243	1	161236636	161694454	1q23.3	T8, T2,	2	457818	28.5714	0.046875	32
1	161692457	161697934	+	NM_001002901	FCRLB	0	36.4732	0.436417	1	161236636	161694454	1q23.3	T8, T2,	2	457818	28.5714	0.046875	32
1	163038396	163046593	+	NM_001102445	RGS4	0	100	0.32174	1	162877944	165425966	1q23.3	T8, T2,	2	2548022	28.5714	0.0396552	290
1	163038764	163046593	+	NM_005613	RGS4	0	100	0.307297	1	162877944	165425966	1q23.3	T8, T2,	2	2548022	28.5714	0.0396552	290
1	163039044	163046593	+	NM_001113381	RGS4	0	100	0.296308	1	162877944	165425966	1q23.3	T8, T2,	2	2548022	28.5714	0.0396552	290
1	163041695	163046593	+	NM_001113380	RGS4	0	100	0.192267	1	162877944	165425966	1q23.3	T8, T2,	2	2548022	28.5714	0.0396552	290
1	163112089	163172626	-	NM_001195303	RGS5	0	100	2.37588	1	162877944	165425966	1q23.3	T8, T2,	2	2548022	28.5714	0.0396552	290
1	163112089	163172964	-	NM_003617	RGS5	0	100	2.38915	1	162877944	165425966	1q23.3	T8, T2,	2	2548022	28.5714	0.0396552	290
1	163291723	163325554	+	NM_031423	NUF2	0	100	1.32777	1	162877944	165425966	1q23.3	T8, T2,	2	2548022	28.5714	0.0396552	290
1	163291723	163325554	+	NM_145697	NUF2	0	100	1.32777	1	162877944	165425966	1q23.3	T8, T2,	2	2548022	28.5714	0.0396552	290
1	164528597	164821061	+	NM_001204961	PBX1	0	100	11.4781	1	162877944	165425966	1q23.3	T8, T2,	2	2548022	28.5714	0.0396552	290
1	164528597	164821061	+	NM_001204963	PBX1	0	100	11.4781	1	162877944	165425966	1q23.3	T8, T2,	2	2548022	28.5714	0.0396552	290
1	164528597	164821061	+	NM_002585	PBX1	0	100	11.4781	1	162877944	165425966	1q23.3	T8, T2,	2	2548022	28.5714	0.0396552	290
1	165171104	165325479	-	NM_001174069	LMX1A	0	100	6.05866	1	162877944	165425966	1q23.3	T8, T2,	2	2548022	28.5714	0.0396552	290
1	165171104	165325953	-	NM_177398	LMX1A	0	100	6.07726	1	162877944	165425966	1q23.3	T8, T2,	2	2548022	28.5714	0.0396552	290
1	165370159	165414593	-	NM_006917	RXRG	0	100	1.7439	1	162877944	165425966	1q23.3	T8, T2,	2	2548022	28.5714	0.0396552	290
1	165406165	165414593	-	NR_033824	RXRG	0	100	0.330805	1	162877944	165425966	1q23.3	T8, T2,	2	2548022	28.5714	0.0396552	290
1	165446079	165551342	-	NR_026744	LOC400794	0	100	12.0127	1	165425966	166302241	1q23.3 - 1q24.1	T6, T8, T2,	3	876275	42.8571	0.0390625	128
1	165513478	165533186	+	NM_001005214	LRRC52	0	100	2.24918	1	165425966	166302241	1q23.3 - 1q24.1	T6, T8, T2,	3	876275	42.8571	0.0390625	128
1	165600450	165624856	+	NM_004528	MGST3	0	100	2.78531	1	165425966	166302241	1q23.3 - 1q24.1	T6, T8, T2,	3	876275	42.8571	0.0390625	128
1	165631449	165667901	-	NM_000696	ALDH9A1	0	100	4.15999	1	165425966	166302241	1q23.3 - 1q24.1	T6, T8, T2,	3	876275	42.8571	0.0390625	128
1	165667987	165679200	+	NR_036683	LOC440700	0	100	1.27973	1	165425966	166302241	1q23.3 - 1q24.1	T6, T8, T2,	3	876275	42.8571	0.0390625	128
1	165693528	165738136	-	NM_019026	TMCO1	0	100	5.09075	1	165425966	166302241	1q23.3 - 1q24.1	T6, T8, T2,	3	876275	42.8571	0.0390625	128
1	165796732	165880856	+	NM_012474	UCK2	0	100	9.60029	1	165425966	166302241	1q23.3 - 1q24.1	T6, T8, T2,	3	876275	42.8571	0.0390625	128
1	165877158	165877214	+	NR_037431	MIR3658	0	100	0.0065048	1	165425966	166302241	1q23.3 - 1q24.1	T6, T8, T2,	3	876275	42.8571	0.0390625	128
1	166039256	166135959	-	NM_001017961	FAM78B	0	100	11.0358	1	165425966	166302241	1q23.3 - 1q24.1	T6, T8, T2,	3	876275	42.8571	0.0390625	128
1	166123980	166124036	-	NR_030626	MIR921	0	100	0.0065048	1	165425966	166302241	1q23.3 - 1q24.1	T6, T8, T2,	3	876275	42.8571	0.0390625	128
1	166573153	166594474	+	NR_002925	FMO9P	0	100	0.345731	1	166302241	172469471	1q24.1 - 1q24.3	T8, T2,	2	6167230	28.5714	0.0524823	705
1	166808724	166823710	+	NM_017542	POGK	0	100	0.24301	1	166302241	172469471	1q24.1 - 1q24.3	T8, T2,	2	6167230	28.5714	0.0524823	705
1	166825749	166845655	-	NM_053053	TADA1	0	100	0.322787	1	166302241	172469471	1q24.1 - 1q24.3	T8, T2,	2	6167230	28.5714	0.0524823	705
1	166882441	166944562	-	NM_199351	ILDR2	0	100	1.00729	1	166302241	172469471	1q24.1 - 1q24.3	T8, T2,	2	6167230	28.5714	0.0524823	705
1	166958519	166991448	+	NM_032858	MAEL	0	100	0.533951	1	166302241	172469471	1q24.1 - 1q24.3	T8, T2,	2	6167230	28.5714	0.0524823	705
1	167022082	167059869	-	NM_005814	GPA33	0	100	0.612722	1	166302241	172469471	1q24.1 - 1q24.3	T8, T2,	2	6167230	28.5714	0.0524823	705
1	167064087	167098403	+	NM_001080426	DUSP27	0	100	0.556441	1	166302241	172469471	1q24.1 - 1q24.3	T8, T2,	2	6167230	28.5714	0.0524823	705
1	167190066	167396583	+	NM_001198786	POU2F1	0	100	3.34863	1	166302241	172469471	1q24.1 - 1q24.3	T8, T2,	2	6167230	28.5714	0.0524823	705
1	167190066	167396583	+	NM_002697	POU2F1	0	100	3.34863	1	166302241	172469471	1q24.1 - 1q24.3	T8, T2,	2	6167230	28.5714	0.0524823	705
1	167190123	167396583	+	NR_037163	POU2F1	0	100	3.34771	1	166302241	172469471	1q24.1 - 1q24.3	T8, T2,	2	6167230	28.5714	0.0524823	705
1	167298281	167396583	+	NM_001198783	POU2F1	0	100	1.59396	1	166302241	172469471	1q24.1 - 1q24.3	T8, T2,	2	6167230	28.5714	0.0524823	705
1	167399877	167487848	-	NM_000734	CD247	0	100	1.42644	1	166302241	172469471	1q24.1 - 1q24.3	T8, T2,	2	6167230	28.5714	0.0524823	705
1	167399877	167487848	-	NM_198053	CD247	0	100	1.42644	1	166302241	172469471	1q24.1 - 1q24.3	T8, T2,	2	6167230	28.5714	0.0524823	705
1	167510251	167523057	-	NM_003851	CREG1	0	100	0.207662	1	166302241	172469471	1q24.1 - 1q24.3	T8, T2,	2	6167230	28.5714	0.0524823	705
1	167599474	167675487	+	NM_052862	RCSD1	0	100	1.23255	1	166302241	172469471	1q24.1 - 1q24.3	T8, T2,	2	6167230	28.5714	0.0524823	705
1	167691187	167761157	+	NM_001146191	MPZL1	0	100	1.13456	1	166302241	172469471	1q24.1 - 1q24.3	T8, T2,	2	6167230	28.5714	0.0524823	705
1	167691187	167761157	+	NM_003953	MPZL1	0	100	1.13456	1	166302241	172469471	1q24.1 - 1q24.3	T8, T2,	2	6167230	28.5714	0.0524823	705
1	167691187	167761157	+	NM_024569	MPZL1	0	100	1.13456	1	166302241	172469471	1q24.1 - 1q24.3	T8, T2,	2	6167230	28.5714	0.0524823	705
1	167778625	167883454	-	NM_001167749	ADCY10	0	100	1.69979	1	166302241	172469471	1q24.1 - 1q24.3	T8, T2,	2	6167230	28.5714	0.0524823	705
1	167778625	167883454	-	NM_018417	ADCY10	0	100	1.69979	1	166302241	172469471	1q24.1 - 1q24.3	T8, T2,	2	6167230	28.5714	0.0524823	705
1	167885913	167906308	-	NM_001143674	BRP44	0	100	0.330716	1	166302241	172469471	1q24.1 - 1q24.3	T8, T2,	2	6167230	28.5714	0.0524823	705
1	167885913	167906308	-	NM_015415	BRP44	0	100	0.330716	1	166302241	172469471	1q24.1 - 1q24.3	T8, T2,	2	6167230	28.5714	0.0524823	705
1	167885913	167905440	-	NR_026550	BRP44	0	100	0.316641	1	166302241	172469471	1q24.1 - 1q24.3	T8, T2,	2	6167230	28.5714	0.0524823	705
1	167905797	168045084	+	NM_001017977	DCAF6	0	100	2.25852	1	166302241	172469471	1q24.1 - 1q24.3	T8, T2,	2	6167230	28.5714	0.0524823	705
1	167905797	168045084	+	NM_001198956	DCAF6	0	100	2.25852	1	166302241	172469471	1q24.1 - 1q24.3	T8, T2,	2	6167230	28.5714	0.0524823	705
1	167905797	168045084	+	NM_001198957	DCAF6	0	100	2.25852	1	166302241	172469471	1q24.1 - 1q24.3	T8, T2,	2	6167230	28.5714	0.0524823	705
1	167905797	168045084	+	NM_018442	DCAF6	0	100	2.25852	1	166302241	172469471	1q24.1 - 1q24.3	T8, T2,	2	6167230	28.5714	0.0524823	705
1	168053997	168105625	-	NM_153832	GPR161	0	100	0.83715	1	166302241	172469471	1q24.1 - 1q24.3	T8, T2,	2	6167230	28.5714	0.0524823	705
1	168148171	168161634	+	NM_001031800	TIPRL	0	100	0.218315	1	166302241	172469471	1q24.1 - 1q24.3	T8, T2,	2	6167230	28.5714	0.0524823	705
1	168148171	168171352	+	NM_152902	TIPRL	0	100	0.37589	1	166302241	172469471	1q24.1 - 1q24.3	T8, T2,	2	6167230	28.5714	0.0524823	705
1	168195255	168212089	+	NM_199344	SFT2D2	0	100	0.272975	1	166302241	172469471	1q24.1 - 1q24.3	T8, T2,	2	6167230	28.5714	0.0524823	705
1	168214819	168216669	-	NR_026844	ANKRD36BP1	0	100	0.0300135	1	166302241	172469471	1q24.1 - 1q24.3	T8, T2,	2	6167230	28.5714	0.0524823	705
1	168250278	168283665	+	NM_005149	TBX19	0	100	0.541377	1	166302241	172469471	1q24.1 - 1q24.3	T8, T2,	2	6167230	28.5714	0.0524823	705
1	168344762	168344860	+	NR_030284	MIR557	0	100	0.00160526	1	166302241	172469471	1q24.1 - 1q24.3	T8, T2,	2	6167230	28.5714	0.0524823	705
1	168369427	168391895	-	NR_037851	LOC100505918	0	100	0.364329	1	166302241	172469471	1q24.1 - 1q24.3	T8, T2,	2	6167230	28.5714	0.0524823	705
1	168510003	168513236	-	NM_003175	XCL2	0	100	0.0524384	1	166302241	172469471	1q24.1 - 1q24.3	T8, T2,	2	6167230	28.5714	0.0524823	705
1	168545711	168551316	+	NM_002995	XCL1	0	100	0.0908998	1	166302241	172469471	1q24.1 - 1q24.3	T8, T2,	2	6167230	28.5714	0.0524823	705
1	168664695	168698443	-	NM_001937	DPT	0	100	0.547231	1	166302241	172469471	1q24.1 - 1q24.3	T8, T2,	2	6167230	28.5714	0.0524823	705
1	168756179	168762127	+	NR_024160	MGC4473	0	100	0.0964614	1	166302241	172469471	1q24.1 - 1q24.3	T8, T2,	2	6167230	28.5714	0.0524823	705
1	169075947	169101961	+	NM_001677	ATP1B1	0	100	0.421826	1	166302241	172469471	1q24.1 - 1q24.3	T8, T2,	2	6167230	28.5714	0.0524823	705
1	169101769	169337187	-	NM_013330	NME7	0	100	3.81726	1	166302241	172469471	1q24.1 - 1q24.3	T8, T2,	2	6167230	28.5714	0.0524823	705
1	169101773	169337187	-	NM_197972	NME7	0	100	3.81719	1	166302241	172469471	1q24.1 - 1q24.3	T8, T2,	2	6167230	28.5714	0.0524823	705
1	169337194	169365781	+	NM_003666	BLZF1	0	100	0.463547	1	166302241	172469471	1q24.1 - 1q24.3	T8, T2,	2	6167230	28.5714	0.0524823	705
1	169364114	169396671	-	NM_021179	C1orf114	0	100	0.527919	1	166302241	172469471	1q24.1 - 1q24.3	T8, T2,	2	6167230	28.5714	0.0524823	705
1	169433149	169455209	-	NM_006996	SLC19A2	0	100	0.357713	1	166302241	172469471	1q24.1 - 1q24.3	T8, T2,	2	6167230	28.5714	0.0524823	705
1	169481192	169555770	-	NM_000130	F5	0	100	1.20928	1	166302241	172469471	1q24.1 - 1q24.3	T8, T2,	2	6167230	28.5714	0.0524823	705
1	169558088	169599378	-	NM_003005	SELP	0	100	0.669523	1	166302241	172469471	1q24.1 - 1q24.3	T8, T2,	2	6167230	28.5714	0.0524823	705
1	169659806	169680844	-	NM_000655	SELL	0	100	0.341142	1	166302241	172469471	1q24.1 - 1q24.3	T8, T2,	2	6167230	28.5714	0.0524823	705
1	169659806	169677998	-	NR_029467	SELL	0	100	0.294995	1	166302241	172469471	1q24.1 - 1q24.3	T8, T2,	2	6167230	28.5714	0.0524823	705
1	169691781	169703221	-	NM_000450	SELE	0	100	0.185513	1	166302241	172469471	1q24.1 - 1q24.3	T8, T2,	2	6167230	28.5714	0.0524823	705
1	169761673	169764032	-	NM_033418	METTL18	0	100	0.0382668	1	166302241	172469471	1q24.1 - 1q24.3	T8, T2,	2	6167230	28.5714	0.0524823	705
1	169764550	169822230	+	NM_018186	C1orf112	0	100	0.935282	1	166302241	172469471	1q24.1 - 1q24.3	T8, T2,	2	6167230	28.5714	0.0524823	705
1	169821804	169863077	-	NM_020423	SCYL3	0	100	0.669247	1	166302241	172469471	1q24.1 - 1q24.3	T8, T2,	2	6167230	28.5714	0.0524823	705
1	169821804	169863077	-	NM_181093	SCYL3	0	100	0.669247	1	166302241	172469471	1q24.1 - 1q24.3	T8, T2,	2	6167230	28.5714	0.0524823	705
1	169890470	170043880	-	NM_001204514	KIFAP3	0	100	2.48752	1	166302241	172469471	1q24.1 - 1q24.3	T8, T2,	2	6167230	28.5714	0.0524823	705
1	169890470	170043880	-	NM_001204516	KIFAP3	0	100	2.48752	1	166302241	172469471	1q24.1 - 1q24.3	T8, T2,	2	6167230	28.5714	0.0524823	705
1	169890470	170038057	-	NM_001204517	KIFAP3	0	100	2.3931	1	166302241	172469471	1q24.1 - 1q24.3	T8, T2,	2	6167230	28.5714	0.0524823	705
1	169890470	170043880	-	NM_014970	KIFAP3	0	100	2.48752	1	166302241	172469471	1q24.1 - 1q24.3	T8, T2,	2	6167230	28.5714	0.0524823	705
1	170115188	170136924	+	NM_001136107	METTL11B	0	100	0.35246	1	166302241	172469471	1q24.1 - 1q24.3	T8, T2,	2	6167230	28.5714	0.0524823	705
1	170120519	170120604	-	NR_036064	MIR3119-1	0	100	0.00139447	1	166302241	172469471	1q24.1 - 1q24.3	T8, T2,	2	6167230	28.5714	0.0524823	705
1	170120519	170120604	+	NR_036065	MIR3119-2	0	100	0.00139447	1	166302241	172469471	1q24.1 - 1q24.3	T8, T2,	2	6167230	28.5714	0.0524823	705
1	170240546	170253350	-	NR_026957	LOC284688	0	100	0.20763	1	166302241	172469471	1q24.1 - 1q24.3	T8, T2,	2	6167230	28.5714	0.0524823	705
1	170501263	170514930	+	NM_001146039	GORAB	0	100	0.221623	1	166302241	172469471	1q24.1 - 1q24.3	T8, T2,	2	6167230	28.5714	0.0524823	705
1	170501263	170522975	+	NM_152281	GORAB	0	100	0.35207	1	166302241	172469471	1q24.1 - 1q24.3	T8, T2,	2	6167230	28.5714	0.0524823	705
1	170501263	170522975	+	NR_027397	GORAB	0	100	0.35207	1	166302241	172469471	1q24.1 - 1q24.3	T8, T2,	2	6167230	28.5714	0.0524823	705
1	170633313	170708542	+	NM_006902	PRRX1	0	100	1.21983	1	166302241	172469471	1q24.1 - 1q24.3	T8, T2,	2	6167230	28.5714	0.0524823	705
1	170633313	170708542	+	NM_022716	PRRX1	0	100	1.21983	1	166302241	172469471	1q24.1 - 1q24.3	T8, T2,	2	6167230	28.5714	0.0524823	705
1	170904612	171033907	+	NM_001163629	C1orf129	0	100	2.0965	1	166302241	172469471	1q24.1 - 1q24.3	T8, T2,	2	6167230	28.5714	0.0524823	705
1	170904636	170967947	+	NM_025063	C1orf129	0	100	1.02659	1	166302241	172469471	1q24.1 - 1q24.3	T8, T2,	2	6167230	28.5714	0.0524823	705
1	171060018	171086960	+	NM_001002294	FMO3	0	100	0.436874	1	166302241	172469471	1q24.1 - 1q24.3	T8, T2,	2	6167230	28.5714	0.0524823	705
1	171060018	171086960	+	NM_006894	FMO3	0	100	0.436874	1	166302241	172469471	1q24.1 - 1q24.3	T8, T2,	2	6167230	28.5714	0.0524823	705
1	171070869	171070948	-	NR_031627	MIR1295	0	100	0.00129718	1	166302241	172469471	1q24.1 - 1q24.3	T8, T2,	2	6167230	28.5714	0.0524823	705
1	171106879	171130703	+	NR_002601	FMO6P	0	100	0.386316	1	166302241	172469471	1q24.1 - 1q24.3	T8, T2,	2	6167230	28.5714	0.0524823	705
1	171154388	171181823	+	NM_001460	FMO2	0	100	0.444867	1	166302241	172469471	1q24.1 - 1q24.3	T8, T2,	2	6167230	28.5714	0.0524823	705
1	171217663	171255114	+	NM_002021	FMO1	0	100	0.607274	1	166302241	172469471	1q24.1 - 1q24.3	T8, T2,	2	6167230	28.5714	0.0524823	705
1	171283486	171311224	+	NM_002022	FMO4	0	100	0.44978	1	166302241	172469471	1q24.1 - 1q24.3	T8, T2,	2	6167230	28.5714	0.0524823	705
1	171308035	171310464	+	NR_002719	TOP1P1	0	100	0.0394018	1	166302241	172469471	1q24.1 - 1q24.3	T8, T2,	2	6167230	28.5714	0.0524823	705
1	171454666	171562651	+	NM_015172	PRRC2C	0	100	1.75096	1	166302241	172469471	1q24.1 - 1q24.3	T8, T2,	2	6167230	28.5714	0.0524823	705
1	171604557	171621774	-	NM_000261	MYOC	0	100	0.279185	1	166302241	172469471	1q24.1 - 1q24.3	T8, T2,	2	6167230	28.5714	0.0524823	705
1	171669296	171711380	-	NM_001185127	VAMP4	0	100	0.682397	1	166302241	172469471	1q24.1 - 1q24.3	T8, T2,	2	6167230	28.5714	0.0524823	705
1	171669296	171711380	-	NM_003762	VAMP4	0	100	0.682397	1	166302241	172469471	1q24.1 - 1q24.3	T8, T2,	2	6167230	28.5714	0.0524823	705
1	171669296	171711380	-	NR_033704	VAMP4	0	100	0.682397	1	166302241	172469471	1q24.1 - 1q24.3	T8, T2,	2	6167230	28.5714	0.0524823	705
1	171750761	171766857	+	NM_001007239	METTL13	0	100	0.261009	1	166302241	172469471	1q24.1 - 1q24.3	T8, T2,	2	6167230	28.5714	0.0524823	705
1	171750761	171766857	+	NM_014955	METTL13	0	100	0.261009	1	166302241	172469471	1q24.1 - 1q24.3	T8, T2,	2	6167230	28.5714	0.0524823	705
1	171750761	171766857	+	NM_015935	METTL13	0	100	0.261009	1	166302241	172469471	1q24.1 - 1q24.3	T8, T2,	2	6167230	28.5714	0.0524823	705
1	171810621	172381858	+	NM_001136127	DNM3	0	100	9.26247	1	166302241	172469471	1q24.1 - 1q24.3	T8, T2,	2	6167230	28.5714	0.0524823	705
1	171810621	172381858	+	NM_015569	DNM3	0	100	9.26247	1	166302241	172469471	1q24.1 - 1q24.3	T8, T2,	2	6167230	28.5714	0.0524823	705
1	172107938	172108048	-	NR_029627	MIR214	0	100	0.00179984	1	166302241	172469471	1q24.1 - 1q24.3	T8, T2,	2	6167230	28.5714	0.0524823	705
1	172107948	172108029	+	NR_036066	MIR3120	0	100	0.00132961	1	166302241	172469471	1q24.1 - 1q24.3	T8, T2,	2	6167230	28.5714	0.0524823	705
1	172113675	172113785	-	NR_029618	MIR199A2	0	100	0.00179984	1	166302241	172469471	1q24.1 - 1q24.3	T8, T2,	2	6167230	28.5714	0.0524823	705
1	172389828	172437970	+	NM_139240	C1orf105	0	100	0.780626	1	166302241	172469471	1q24.1 - 1q24.3	T8, T2,	2	6167230	28.5714	0.0524823	705
1	172410597	172413231	-	NM_002642	PIGC	0	100	0.0427258	1	166302241	172469471	1q24.1 - 1q24.3	T8, T2,	2	6167230	28.5714	0.0524823	705
1	172410597	172413231	-	NM_153747	PIGC	0	100	0.0427258	1	166302241	172469471	1q24.1 - 1q24.3	T8, T2,	2	6167230	28.5714	0.0524823	705
1	172502260	172580974	+	NM_014283	C1orf9	0	100	11.3203	1	172469471	173164811	1q24.3 - 1q25.1	T7, T8, T2,	3	695340	42.8571	0.0112994	59
1	172502317	172580974	+	NM_016227	C1orf9	0	100	11.3121	1	172469471	173164811	1q24.3 - 1q25.1	T7, T8, T2,	3	695340	42.8571	0.0112994	59
1	172628185	172636013	+	NM_000639	FASLG	0	100	1.12592	1	172469471	173164811	1q24.3 - 1q25.1	T7, T8, T2,	3	695340	42.8571	0.0112994	59
1	173010360	173020104	-	NM_005092	TNFSF18	0	100	1.40147	1	172469471	173164811	1q24.3 - 1q25.1	T7, T8, T2,	3	695340	42.8571	0.0112994	59
1	173152870	173176472	-	NM_003326	TNFSF4	0	49.409	7.52819	1	173164811	173319721	1q25.1	T7, T8, T2, T4,	4	154910	57.1429	0.0208333	12
1	173152870	173176472	-	NM_003326	TNFSF4	11661	50.5953	1.71743	1	172469471	173164811	1q24.3 - 1q25.1	T7, T8, T2,	3	695340	42.8571	0.0112994	59
1	173204199	173446295	-	NR_037845	LOC100506023	126574	47.7177	74.5738	1	173164811	173319721	1q25.1	T7, T8, T2, T4,	4	154910	57.1429	0.0208333	12
1	173204199	173446295	-	NR_037845	LOC100506023	0	52.2828	21.88	1	173319721	173898217	1q25.1	T7, T8, T2, T3, T4,	5	578496	71.4286	0.0315789	57
1	173331510	173332879	-	NR_033756	LOC646870	0	100	0.236821	1	173319721	173898217	1q25.1	T7, T8, T2, T3, T4,	5	578496	71.4286	0.0315789	57
1	173446486	173457947	+	NM_004905	PRDX6	0	100	1.98134	1	173319721	173898217	1q25.1	T7, T8, T2, T3, T4,	5	578496	71.4286	0.0315789	57
1	173469604	173572234	-	NM_178527	SLC9A11	0	100	17.741	1	173319721	173898217	1q25.1	T7, T8, T2, T3, T4,	5	578496	71.4286	0.0315789	57
1	173577475	173639002	-	NM_198493	ANKRD45	0	100	10.6358	1	173319721	173898217	1q25.1	T7, T8, T2, T3, T4,	5	578496	71.4286	0.0315789	57
1	173604661	173606273	+	NM_001195190	LOC730159	0	100	0.278826	1	173319721	173898217	1q25.1	T7, T8, T2, T3, T4,	5	578496	71.4286	0.0315789	57
1	173684080	173755841	+	NM_014458	KLHL20	0	100	12.4049	1	173319721	173898217	1q25.1	T7, T8, T2, T3, T4,	5	578496	71.4286	0.0315789	57
1	173768688	173793778	-	NM_001127181	CENPL	0	100	4.33727	1	173319721	173898217	1q25.1	T7, T8, T2, T3, T4,	5	578496	71.4286	0.0315789	57
1	173768688	173793271	-	NM_001171182	CENPL	0	100	4.24963	1	173319721	173898217	1q25.1	T7, T8, T2, T3, T4,	5	578496	71.4286	0.0315789	57
1	173768688	173793778	-	NM_033319	CENPL	0	100	4.33727	1	173319721	173898217	1q25.1	T7, T8, T2, T3, T4,	5	578496	71.4286	0.0315789	57
1	173793797	173827683	+	NM_018122	DARS2	0	100	5.85777	1	173319721	173898217	1q25.1	T7, T8, T2, T3, T4,	5	578496	71.4286	0.0315789	57
1	173832386	173833080	+	NR_037605	LOC100506046	0	100	0.120139	1	173319721	173898217	1q25.1	T7, T8, T2, T3, T4,	5	578496	71.4286	0.0315789	57
1	173833039	173837126	-	NR_002578	GAS5	0	100	0.706659	1	173319721	173898217	1q25.1	T7, T8, T2, T3, T4,	5	578496	71.4286	0.0315789	57
1	173833313	173833356	-	NR_003938	SNORD81	0	100	0.00760592	1	173319721	173898217	1q25.1	T7, T8, T2, T3, T4,	5	578496	71.4286	0.0315789	57
1	173833507	173833584	-	NR_002746	SNORD47	0	100	0.0134832	1	173319721	173898217	1q25.1	T7, T8, T2, T3, T4,	5	578496	71.4286	0.0315789	57
1	173833971	173834042	-	NR_003940	SNORD80	0	100	0.012446	1	173319721	173898217	1q25.1	T7, T8, T2, T3, T4,	5	578496	71.4286	0.0315789	57
1	173834488	173834569	-	NR_003939	SNORD79	0	100	0.0141747	1	173319721	173898217	1q25.1	T7, T8, T2, T3, T4,	5	578496	71.4286	0.0315789	57
1	173834771	173834825	-	NR_003944	SNORD78	0	100	0.0095074	1	173319721	173898217	1q25.1	T7, T8, T2, T3, T4,	5	578496	71.4286	0.0315789	57
1	173835106	173835167	-	NR_002750	SNORD44	0	100	0.0107174	1	173319721	173898217	1q25.1	T7, T8, T2, T3, T4,	5	578496	71.4286	0.0315789	57
1	173835449	173835510	-	NR_003943	SNORD77	0	100	0.0107174	1	173319721	173898217	1q25.1	T7, T8, T2, T3, T4,	5	578496	71.4286	0.0315789	57
1	173835773	173835854	-	NR_003942	SNORD76	0	100	0.0141747	1	173319721	173898217	1q25.1	T7, T8, T2, T3, T4,	5	578496	71.4286	0.0315789	57
1	173836017	173836077	-	NR_003941	SNORD75	0	100	0.0105446	1	173319721	173898217	1q25.1	T7, T8, T2, T3, T4,	5	578496	71.4286	0.0315789	57
1	173836812	173836884	-	NR_002579	SNORD74	0	100	0.0126189	1	173319721	173898217	1q25.1	T7, T8, T2, T3, T4,	5	578496	71.4286	0.0315789	57
1	173837493	173855775	+	NM_001122770	ZBTB37	0	100	3.16043	1	173319721	173898217	1q25.1	T7, T8, T2, T3, T4,	5	578496	71.4286	0.0315789	57
1	173837493	173842779	+	NM_032522	ZBTB37	0	100	0.91392	1	173319721	173898217	1q25.1	T7, T8, T2, T3, T4,	5	578496	71.4286	0.0315789	57
1	173872942	173886517	-	NM_000488	SERPINC1	0	100	2.34677	1	173319721	173898217	1q25.1	T7, T8, T2, T3, T4,	5	578496	71.4286	0.0315789	57
1	173900352	173962211	-	NM_172071	RC3H1	0	100	5.41761	1	173898217	175040048	1q25.1	T7, T8, T2, T3,	4	1141831	57.1429	0.0375	40
1	174128634	174927328	+	NM_014857	RABGAP1L	0	100	69.9486	1	173898217	175040048	1q25.1	T7, T8, T2, T3,	4	1141831	57.1429	0.0375	40
1	174417212	174418684	+	NM_005684	GPR52	0	100	0.129003	1	173898217	175040048	1q25.1	T7, T8, T2, T3,	4	1141831	57.1429	0.0375	40
1	174844684	174927328	+	NM_001035230	RABGAP1L	0	100	7.23793	1	173898217	175040048	1q25.1	T7, T8, T2, T3,	4	1141831	57.1429	0.0375	40
1	174968571	174981164	+	NM_001007214	CACYBP	0	100	1.10296	1	173898217	175040048	1q25.1	T7, T8, T2, T3,	4	1141831	57.1429	0.0375	40
1	174968892	174981164	+	NM_014412	CACYBP	0	100	1.07485	1	173898217	175040048	1q25.1	T7, T8, T2, T3,	4	1141831	57.1429	0.0375	40
1	174982094	174992592	-	NM_022100	MRPS14	0	100	0.919487	1	173898217	175040048	1q25.1	T7, T8, T2, T3,	4	1141831	57.1429	0.0375	40
1	174982094	174992592	-	NR_037606	MRPS14	0	100	0.919487	1	173898217	175040048	1q25.1	T7, T8, T2, T3,	4	1141831	57.1429	0.0375	40
1	175036994	175117203	+	NM_022093	TNN	0	3.80875	0.267552	1	173898217	175040048	1q25.1	T7, T8, T2, T3,	4	1141831	57.1429	0.0375	40
1	175036994	175117203	+	NM_022093	TNN	3054	96.1925	78.5367	1	175040048	175138289	1q25.1	T7, T8, T2,	3	98241	42.8571	0.0933333	25
1	175126123	175162230	-	NM_001162893	KIAA0040	0	66.3066	0.400693	1	175138289	181113441	1q25.1 - 1q25.3	T8, T2,	2	5975152	28.5714	0.0479452	584
1	175126123	175162230	-	NM_001162893	KIAA0040	23941	33.6961	12.3847	1	175040048	175138289	1q25.1	T7, T8, T2,	3	98241	42.8571	0.0933333	25
1	175126123	175162230	-	NM_001162894	KIAA0040	0	66.3066	0.400693	1	175138289	181113441	1q25.1 - 1q25.3	T8, T2,	2	5975152	28.5714	0.0479452	584
1	175126123	175162230	-	NM_001162894	KIAA0040	23941	33.6961	12.3847	1	175040048	175138289	1q25.1	T7, T8, T2,	3	98241	42.8571	0.0933333	25
1	175126123	175161950	-	NM_001162895	KIAA0040	0	66.0433	0.396007	1	175138289	181113441	1q25.1 - 1q25.3	T8, T2,	2	5975152	28.5714	0.0479452	584
1	175126123	175161950	-	NM_001162895	KIAA0040	23661	33.9595	12.3847	1	175040048	175138289	1q25.1	T7, T8, T2,	3	98241	42.8571	0.0933333	25
1	175126123	175161950	-	NM_014656	KIAA0040	0	66.0433	0.396007	1	175138289	181113441	1q25.1 - 1q25.3	T8, T2,	2	5975152	28.5714	0.0479452	584
1	175126123	175161950	-	NM_014656	KIAA0040	23661	33.9595	12.3847	1	175040048	175138289	1q25.1	T7, T8, T2,	3	98241	42.8571	0.0933333	25
1	175291935	175712753	-	NM_003285	TNR	0	100	7.04282	1	175138289	181113441	1q25.1 - 1q25.3	T8, T2,	2	5975152	28.5714	0.0479452	584
1	175913967	176176371	-	NM_001001740	RFWD2	0	100	4.3916	1	175138289	181113441	1q25.1 - 1q25.3	T8, T2,	2	5975152	28.5714	0.0479452	584
1	175913967	176176371	-	NM_022457	RFWD2	0	100	4.3916	1	175138289	181113441	1q25.1 - 1q25.3	T8, T2,	2	5975152	28.5714	0.0479452	584
1	175937533	175937677	-	NR_002998	SCARNA3	0	100	0.00242672	1	175138289	181113441	1q25.1 - 1q25.3	T8, T2,	2	5975152	28.5714	0.0479452	584
1	176432307	176811971	+	NM_020318	PAPPA2	0	100	6.35406	1	175138289	181113441	1q25.1 - 1q25.3	T8, T2,	2	5975152	28.5714	0.0479452	584
1	176432307	176660342	+	NM_021936	PAPPA2	0	100	3.8164	1	175138289	181113441	1q25.1 - 1q25.3	T8, T2,	2	5975152	28.5714	0.0479452	584
1	176830203	177134025	-	NM_004319	ASTN1	0	100	5.08477	1	175138289	181113441	1q25.1 - 1q25.3	T8, T2,	2	5975152	28.5714	0.0479452	584
1	176837954	177134025	-	NM_207108	ASTN1	0	100	4.95505	1	175138289	181113441	1q25.1 - 1q25.3	T8, T2,	2	5975152	28.5714	0.0479452	584
1	176998499	176998582	-	NR_030163	MIR488	0	100	0.00140582	1	175138289	181113441	1q25.1 - 1q25.3	T8, T2,	2	5975152	28.5714	0.0479452	584
1	177140633	177251559	+	NM_021165	FAM5B	0	100	1.85647	1	175138289	181113441	1q25.1 - 1q25.3	T8, T2,	2	5975152	28.5714	0.0479452	584
1	177898242	177939051	-	NM_033127	SEC16B	0	100	0.682995	1	175138289	181113441	1q25.1 - 1q25.3	T8, T2,	2	5975152	28.5714	0.0479452	584
1	177975275	178007143	-	NR_037167	LOC730102	0	100	0.533359	1	175138289	181113441	1q25.1 - 1q25.3	T8, T2,	2	5975152	28.5714	0.0479452	584
1	178060643	178063129	-	NR_027982	LOC100302401	0	100	0.0416224	1	175138289	181113441	1q25.1 - 1q25.3	T8, T2,	2	5975152	28.5714	0.0479452	584
1	178062864	178448649	+	NM_170692	RASAL2	0	100	6.4565	1	175138289	181113441	1q25.1 - 1q25.3	T8, T2,	2	5975152	28.5714	0.0479452	584
1	178310606	178448649	+	NM_004841	RASAL2	0	100	2.3103	1	175138289	181113441	1q25.1 - 1q25.3	T8, T2,	2	5975152	28.5714	0.0479452	584
1	178482212	178492636	+	NM_001170722	C1orf49	0	100	0.174473	1	175138289	181113441	1q25.1 - 1q25.3	T8, T2,	2	5975152	28.5714	0.0479452	584
1	178482212	178490947	+	NM_001170723	C1orf49	0	100	0.146205	1	175138289	181113441	1q25.1 - 1q25.3	T8, T2,	2	5975152	28.5714	0.0479452	584
1	178482212	178492636	+	NM_001170724	C1orf49	0	100	0.174473	1	175138289	181113441	1q25.1 - 1q25.3	T8, T2,	2	5975152	28.5714	0.0479452	584
1	178482212	178491790	+	NM_032126	C1orf49	0	100	0.160314	1	175138289	181113441	1q25.1 - 1q25.3	T8, T2,	2	5975152	28.5714	0.0479452	584
1	178511931	178518025	+	NR_033186	C1orf220	0	100	0.102006	1	175138289	181113441	1q25.1 - 1q25.3	T8, T2,	2	5975152	28.5714	0.0479452	584
1	178694300	178889238	+	NM_152663	RALGPS2	0	100	3.26249	1	175138289	181113441	1q25.1 - 1q25.3	T8, T2,	2	5975152	28.5714	0.0479452	584
1	178818670	178840216	-	NM_004673	ANGPTL1	0	100	0.36061	1	175138289	181113441	1q25.1 - 1q25.3	T8, T2,	2	5975152	28.5714	0.0479452	584
1	178995074	179045703	+	NM_014864	FAM20B	0	100	0.847342	1	175138289	181113441	1q25.1 - 1q25.3	T8, T2,	2	5975152	28.5714	0.0479452	584
1	179051112	179065130	+	NM_022371	TOR3A	0	100	0.234622	1	175138289	181113441	1q25.1 - 1q25.3	T8, T2,	2	5975152	28.5714	0.0479452	584
1	179068462	179112225	-	NM_001136000	ABL2	0	100	0.732433	1	175138289	181113441	1q25.1 - 1q25.3	T8, T2,	2	5975152	28.5714	0.0479452	584
1	179068462	179198820	-	NM_001168236	ABL2	0	100	2.18168	1	175138289	181113441	1q25.1 - 1q25.3	T8, T2,	2	5975152	28.5714	0.0479452	584
1	179068462	179198820	-	NM_001168237	ABL2	0	100	2.18168	1	175138289	181113441	1q25.1 - 1q25.3	T8, T2,	2	5975152	28.5714	0.0479452	584
1	179068462	179198820	-	NM_001168238	ABL2	0	100	2.18168	1	175138289	181113441	1q25.1 - 1q25.3	T8, T2,	2	5975152	28.5714	0.0479452	584
1	179068462	179112225	-	NM_001168239	ABL2	0	100	0.732433	1	175138289	181113441	1q25.1 - 1q25.3	T8, T2,	2	5975152	28.5714	0.0479452	584
1	179068462	179112225	-	NM_005158	ABL2	0	100	0.732433	1	175138289	181113441	1q25.1 - 1q25.3	T8, T2,	2	5975152	28.5714	0.0479452	584
1	179068462	179198820	-	NM_007314	ABL2	0	100	2.18168	1	175138289	181113441	1q25.1 - 1q25.3	T8, T2,	2	5975152	28.5714	0.0479452	584
1	179079716	179198820	-	NM_001136001	ABL2	0	100	1.99334	1	175138289	181113441	1q25.1 - 1q25.3	T8, T2,	2	5975152	28.5714	0.0479452	584
1	179263017	179324454	+	NM_003101	SOAT1	0	100	1.02822	1	175138289	181113441	1q25.1 - 1q25.3	T8, T2,	2	5975152	28.5714	0.0479452	584
1	179334855	179523871	+	NM_144696	AXDND1	0	100	3.16338	1	175138289	181113441	1q25.1 - 1q25.3	T8, T2,	2	5975152	28.5714	0.0479452	584
1	179519674	179545085	-	NM_014625	NPHS2	0	100	0.425295	1	175138289	181113441	1q25.1 - 1q25.3	T8, T2,	2	5975152	28.5714	0.0479452	584
1	179560748	179660408	+	NM_001199091	TDRD5	0	100	1.66792	1	175138289	181113441	1q25.1 - 1q25.3	T8, T2,	2	5975152	28.5714	0.0479452	584
1	179560757	179660408	+	NM_001199085	TDRD5	0	100	1.66777	1	175138289	181113441	1q25.1 - 1q25.3	T8, T2,	2	5975152	28.5714	0.0479452	584
1	179560757	179660408	+	NM_173533	TDRD5	0	100	1.66777	1	175138289	181113441	1q25.1 - 1q25.3	T8, T2,	2	5975152	28.5714	0.0479452	584
1	179560989	179660408	+	NM_001199089	TDRD5	0	100	1.66389	1	175138289	181113441	1q25.1 - 1q25.3	T8, T2,	2	5975152	28.5714	0.0479452	584
1	179575362	179660408	+	NM_001199092	TDRD5	0	100	1.42334	1	175138289	181113441	1q25.1 - 1q25.3	T8, T2,	2	5975152	28.5714	0.0479452	584
1	179712298	179785334	+	NM_173509	FAM163A	0	100	1.22235	1	175138289	181113441	1q25.1 - 1q25.3	T8, T2,	2	5975152	28.5714	0.0479452	584
1	179809102	179846942	-	NM_001199260	TOR1AIP2	0	100	0.633306	1	175138289	181113441	1q25.1 - 1q25.3	T8, T2,	2	5975152	28.5714	0.0479452	584
1	179809102	179846942	-	NM_145034	TOR1AIP2	0	100	0.633306	1	175138289	181113441	1q25.1 - 1q25.3	T8, T2,	2	5975152	28.5714	0.0479452	584
1	179828165	179846942	-	NM_022347	TOR1AIP2	0	100	0.314268	1	175138289	181113441	1q25.1 - 1q25.3	T8, T2,	2	5975152	28.5714	0.0479452	584
1	179851420	179889212	+	NM_015602	TOR1AIP1	0	100	0.632503	1	175138289	181113441	1q25.1 - 1q25.3	T8, T2,	2	5975152	28.5714	0.0479452	584
1	179923908	180084016	+	NM_014810	CEP350	0	100	2.67958	1	175138289	181113441	1q25.1 - 1q25.3	T8, T2,	2	5975152	28.5714	0.0479452	584
1	180123968	180167170	+	NM_001004128	QSOX1	0	100	0.723044	1	175138289	181113441	1q25.1 - 1q25.3	T8, T2,	2	5975152	28.5714	0.0479452	584
1	180123968	180167170	+	NM_002826	QSOX1	0	100	0.723044	1	175138289	181113441	1q25.1 - 1q25.3	T8, T2,	2	5975152	28.5714	0.0479452	584
1	180167144	180169860	+	NR_026900	FLJ23867	0	100	0.0454716	1	175138289	181113441	1q25.1 - 1q25.3	T8, T2,	2	5975152	28.5714	0.0479452	584
1	180199433	180244189	+	NM_033343	LHX4	0	100	0.749052	1	175138289	181113441	1q25.1 - 1q25.3	T8, T2,	2	5975152	28.5714	0.0479452	584
1	180238798	180243817	-	NR_037642	LOC100527964	0	100	0.0840146	1	175138289	181113441	1q25.1 - 1q25.3	T8, T2,	2	5975152	28.5714	0.0479452	584
1	180257352	180472023	-	NM_032360	ACBD6	0	100	3.59274	1	175138289	181113441	1q25.1 - 1q25.3	T8, T2,	2	5975152	28.5714	0.0479452	584
1	180407449	180407526	-	NR_036067	MIR3121	0	100	0.00130541	1	175138289	181113441	1q25.1 - 1q25.3	T8, T2,	2	5975152	28.5714	0.0479452	584
1	180601146	180859416	+	NM_001135669	XPR1	0	100	4.32242	1	175138289	181113441	1q25.1 - 1q25.3	T8, T2,	2	5975152	28.5714	0.0479452	584
1	180601146	180859416	+	NM_004736	XPR1	0	100	4.32242	1	175138289	181113441	1q25.1 - 1q25.3	T8, T2,	2	5975152	28.5714	0.0479452	584
1	180882313	180915240	+	NM_020950	KIAA1614	0	100	0.551082	1	175138289	181113441	1q25.1 - 1q25.3	T8, T2,	2	5975152	28.5714	0.0479452	584
1	180942176	180992047	-	NM_005819	STX6	0	100	0.834656	1	175138289	181113441	1q25.1 - 1q25.3	T8, T2,	2	5975152	28.5714	0.0479452	584
1	181002561	181031075	+	NM_001194999	MR1	0	100	0.477226	1	175138289	181113441	1q25.1 - 1q25.3	T8, T2,	2	5975152	28.5714	0.0479452	584
1	181002561	181031075	+	NM_001195000	MR1	0	100	0.477226	1	175138289	181113441	1q25.1 - 1q25.3	T8, T2,	2	5975152	28.5714	0.0479452	584
1	181002561	181031075	+	NM_001195035	MR1	0	100	0.477226	1	175138289	181113441	1q25.1 - 1q25.3	T8, T2,	2	5975152	28.5714	0.0479452	584
1	181002561	181031075	+	NM_001531	MR1	0	100	0.477226	1	175138289	181113441	1q25.1 - 1q25.3	T8, T2,	2	5975152	28.5714	0.0479452	584
1	181057638	181059980	+	NM_016545	IER5	0	100	0.0392124	1	175138289	181113441	1q25.1 - 1q25.3	T8, T2,	2	5975152	28.5714	0.0479452	584
1	181452716	181770716	+	NM_000721	CACNA1E	42119	86.7551	68.4392	1	181494835	181897939	1q25.3	T8, T2, T5b,	3	403104	42.8571	0.0676328	69
1	181452716	181770716	+	NM_000721	CACNA1E	0	13.2452	12.3437	1	181153609	181494835	1q25.3	T6, T8, T2, T5b,	4	341226	57.1429	0.0204918	61
1	182023705	182030848	-	NM_001009992	ZNF648	0	100	0.087697	1	181897939	190044173	1q25.3 - 1q31.1	T8, T2,	2	8146234	28.5714	0.0448393	591
1	182350839	182361342	-	NM_001033044	GLUL	0	100	0.128943	1	181897939	190044173	1q25.3 - 1q31.1	T8, T2,	2	8146234	28.5714	0.0448393	591
1	182350839	182360540	-	NM_001033056	GLUL	0	100	0.119098	1	181897939	190044173	1q25.3 - 1q31.1	T8, T2,	2	8146234	28.5714	0.0448393	591
1	182350839	182361342	-	NM_002065	GLUL	0	100	0.128943	1	181897939	190044173	1q25.3 - 1q31.1	T8, T2,	2	8146234	28.5714	0.0448393	591
1	182367252	182369752	-	NM_172000	TEDDM1	0	100	0.0307013	1	181897939	190044173	1q25.3 - 1q31.1	T8, T2,	2	8146234	28.5714	0.0448393	591
1	182376756	182383949	+	NR_034131	NCRNA00272	0	100	0.0883107	1	181897939	190044173	1q25.3 - 1q31.1	T8, T2,	2	8146234	28.5714	0.0448393	591
1	182419256	182529733	+	NM_001137669	RGSL1	0	100	1.35618	1	181897939	190044173	1q25.3 - 1q31.1	T8, T2,	2	8146234	28.5714	0.0448393	591
1	182542769	182558395	-	NM_021133	RNASEL	0	100	0.191831	1	181897939	190044173	1q25.3 - 1q31.1	T8, T2,	2	8146234	28.5714	0.0448393	591
1	182567758	182573549	-	NM_002928	RGS16	0	100	0.0711003	1	181897939	190044173	1q25.3 - 1q31.1	T8, T2,	2	8146234	28.5714	0.0448393	591
1	182584275	182585765	+	NR_036490	LOC284648	0	100	0.0183029	1	181897939	190044173	1q25.3 - 1q31.1	T8, T2,	2	8146234	28.5714	0.0448393	591
1	182615792	182642068	-	NM_001102450	RGS8	0	100	0.322566	1	181897939	190044173	1q25.3 - 1q31.1	T8, T2,	2	8146234	28.5714	0.0448393	591
1	182615792	182642068	-	NM_033345	RGS8	0	100	0.322566	1	181897939	190044173	1q25.3 - 1q31.1	T8, T2,	2	8146234	28.5714	0.0448393	591
1	182758584	182799520	+	NM_001200050	NPL	0	100	0.502527	1	181897939	190044173	1q25.3 - 1q31.1	T8, T2,	2	8146234	28.5714	0.0448393	591
1	182758584	182799520	+	NM_001200051	NPL	0	100	0.502527	1	181897939	190044173	1q25.3 - 1q31.1	T8, T2,	2	8146234	28.5714	0.0448393	591
1	182758584	182799520	+	NM_001200052	NPL	0	100	0.502527	1	181897939	190044173	1q25.3 - 1q31.1	T8, T2,	2	8146234	28.5714	0.0448393	591
1	182758584	182799520	+	NM_001200056	NPL	0	100	0.502527	1	181897939	190044173	1q25.3 - 1q31.1	T8, T2,	2	8146234	28.5714	0.0448393	591
1	182758584	182799520	+	NM_030769	NPL	0	100	0.502527	1	181897939	190044173	1q25.3 - 1q31.1	T8, T2,	2	8146234	28.5714	0.0448393	591
1	182808439	182857118	+	NM_001357	DHX9	0	100	0.597577	1	181897939	190044173	1q25.3 - 1q31.1	T8, T2,	2	8146234	28.5714	0.0448393	591
1	182808439	182857118	+	NR_033302	DHX9	0	100	0.597577	1	181897939	190044173	1q25.3 - 1q31.1	T8, T2,	2	8146234	28.5714	0.0448393	591
1	182869000	182922554	-	NM_030933	SHCBP1L	0	100	0.65742	1	181897939	190044173	1q25.3 - 1q31.1	T8, T2,	2	8146234	28.5714	0.0448393	591
1	182992595	183114728	+	NM_002293	LAMC1	0	100	1.49927	1	181897939	190044173	1q25.3 - 1q31.1	T8, T2,	2	8146234	28.5714	0.0448393	591
1	183155174	183214263	+	NM_005562	LAMC2	0	100	0.725366	1	181897939	190044173	1q25.3 - 1q31.1	T8, T2,	2	8146234	28.5714	0.0448393	591
1	183155174	183210407	+	NM_018891	LAMC2	0	100	0.678031	1	181897939	190044173	1q25.3 - 1q31.1	T8, T2,	2	8146234	28.5714	0.0448393	591
1	183217372	183387635	-	NM_015039	NMNAT2	0	100	2.09009	1	181897939	190044173	1q25.3 - 1q31.1	T8, T2,	2	8146234	28.5714	0.0448393	591
1	183217372	183274010	-	NM_170706	NMNAT2	0	100	0.695278	1	181897939	190044173	1q25.3 - 1q31.1	T8, T2,	2	8146234	28.5714	0.0448393	591
1	183441506	183523329	+	NM_001174061	SMG7	0	100	1.00444	1	181897939	190044173	1q25.3 - 1q31.1	T8, T2,	2	8146234	28.5714	0.0448393	591
1	183441506	183523329	+	NM_173156	SMG7	0	100	1.00444	1	181897939	190044173	1q25.3 - 1q31.1	T8, T2,	2	8146234	28.5714	0.0448393	591
1	183441506	183523329	+	NM_201568	SMG7	0	100	1.00444	1	181897939	190044173	1q25.3 - 1q31.1	T8, T2,	2	8146234	28.5714	0.0448393	591
1	183441506	183523329	+	NM_201569	SMG7	0	100	1.00444	1	181897939	190044173	1q25.3 - 1q31.1	T8, T2,	2	8146234	28.5714	0.0448393	591
1	183524697	183559740	-	NM_000433	NCF2	0	100	0.430186	1	181897939	190044173	1q25.3 - 1q31.1	T8, T2,	2	8146234	28.5714	0.0448393	591
1	183524697	183560057	-	NM_001127651	NCF2	0	100	0.434078	1	181897939	190044173	1q25.3 - 1q31.1	T8, T2,	2	8146234	28.5714	0.0448393	591
1	183524697	183559740	-	NM_001190789	NCF2	0	100	0.430186	1	181897939	190044173	1q25.3 - 1q31.1	T8, T2,	2	8146234	28.5714	0.0448393	591
1	183524697	183559740	-	NM_001190794	NCF2	0	100	0.430186	1	181897939	190044173	1q25.3 - 1q31.1	T8, T2,	2	8146234	28.5714	0.0448393	591
1	183595332	183604986	-	NM_005717	ARPC5	0	100	0.118521	1	181897939	190044173	1q25.3 - 1q31.1	T8, T2,	2	8146234	28.5714	0.0448393	591
1	183605208	183897667	+	NM_015149	RGL1	0	100	3.59012	1	181897939	190044173	1q25.3 - 1q31.1	T8, T2,	2	8146234	28.5714	0.0448393	591
1	183615411	183622449	-	NM_203454	APOBEC4	0	100	0.086408	1	181897939	190044173	1q25.3 - 1q31.1	T8, T2,	2	8146234	28.5714	0.0448393	591
1	183904966	184006864	-	NM_015101	GLT25D2	0	100	1.25087	1	181897939	190044173	1q25.3 - 1q31.1	T8, T2,	2	8146234	28.5714	0.0448393	591
1	184020811	184043345	+	NM_001127394	TSEN15	0	100	0.276631	1	181897939	190044173	1q25.3 - 1q31.1	T8, T2,	2	8146234	28.5714	0.0448393	591
1	184020811	184043345	+	NM_052965	TSEN15	0	100	0.276631	1	181897939	190044173	1q25.3 - 1q31.1	T8, T2,	2	8146234	28.5714	0.0448393	591
1	184020811	184043345	+	NR_023349	TSEN15	0	100	0.276631	1	181897939	190044173	1q25.3 - 1q31.1	T8, T2,	2	8146234	28.5714	0.0448393	591
1	184356150	184598156	+	NM_030806	C1orf21	0	100	2.97078	1	181897939	190044173	1q25.3 - 1q31.1	T8, T2,	2	8146234	28.5714	0.0448393	591
1	184659625	184724042	-	NM_025191	EDEM3	0	100	0.79077	1	181897939	190044173	1q25.3 - 1q31.1	T8, T2,	2	8146234	28.5714	0.0448393	591
1	184760166	184943683	-	NM_052966	FAM129A	0	100	2.2528	1	181897939	190044173	1q25.3 - 1q31.1	T8, T2,	2	8146234	28.5714	0.0448393	591
1	185014551	185071741	+	NM_007212	RNF2	0	100	0.702054	1	181897939	190044173	1q25.3 - 1q31.1	T8, T2,	2	8146234	28.5714	0.0448393	591
1	185087218	185126231	-	NM_001202423	TRMT1L	0	100	0.478921	1	181897939	190044173	1q25.3 - 1q31.1	T8, T2,	2	8146234	28.5714	0.0448393	591
1	185087218	185126117	-	NM_030934	TRMT1L	0	100	0.477521	1	181897939	190044173	1q25.3 - 1q31.1	T8, T2,	2	8146234	28.5714	0.0448393	591
1	185126192	185260914	+	NM_001105518	SWT1	0	100	1.65381	1	181897939	190044173	1q25.3 - 1q31.1	T8, T2,	2	8146234	28.5714	0.0448393	591
1	185126291	185260914	+	NM_017673	SWT1	0	100	1.65259	1	181897939	190044173	1q25.3 - 1q31.1	T8, T2,	2	8146234	28.5714	0.0448393	591
1	185265522	185286462	-	NM_006469	IVNS1ABP	0	100	0.257064	1	181897939	190044173	1q25.3 - 1q31.1	T8, T2,	2	8146234	28.5714	0.0448393	591
1	185703683	186160086	+	NM_031935	HMCN1	0	100	5.60264	1	181897939	190044173	1q25.3 - 1q31.1	T8, T2,	2	8146234	28.5714	0.0448393	591
1	186029867	186446656	-	NR_031642	MIR548F1	0	100	5.11635	1	181897939	190044173	1q25.3 - 1q31.1	T8, T2,	2	8146234	28.5714	0.0448393	591
1	186265405	186283689	+	NM_001127708	PRG4	0	100	0.22446	1	181897939	190044173	1q25.3 - 1q31.1	T8, T2,	2	8146234	28.5714	0.0448393	591
1	186265405	186283689	+	NM_001127709	PRG4	0	100	0.22446	1	181897939	190044173	1q25.3 - 1q31.1	T8, T2,	2	8146234	28.5714	0.0448393	591
1	186265405	186283689	+	NM_001127710	PRG4	0	100	0.22446	1	181897939	190044173	1q25.3 - 1q31.1	T8, T2,	2	8146234	28.5714	0.0448393	591
1	186265405	186283689	+	NM_005807	PRG4	0	100	0.22446	1	181897939	190044173	1q25.3 - 1q31.1	T8, T2,	2	8146234	28.5714	0.0448393	591
1	186280786	186344458	-	NM_003292	TPR	0	100	0.781625	1	181897939	190044173	1q25.3 - 1q31.1	T8, T2,	2	8146234	28.5714	0.0448393	591
1	186344890	186390504	+	NM_001164245	C1orf27	0	100	0.559952	1	181897939	190044173	1q25.3 - 1q31.1	T8, T2,	2	8146234	28.5714	0.0448393	591
1	186344890	186390504	+	NM_001164246	C1orf27	0	100	0.559952	1	181897939	190044173	1q25.3 - 1q31.1	T8, T2,	2	8146234	28.5714	0.0448393	591
1	186344890	186390504	+	NM_017847	C1orf27	0	100	0.559952	1	181897939	190044173	1q25.3 - 1q31.1	T8, T2,	2	8146234	28.5714	0.0448393	591
1	186369704	186370588	+	NM_001199906	OCLM	0	100	0.0108639	1	181897939	190044173	1q25.3 - 1q31.1	T8, T2,	2	8146234	28.5714	0.0448393	591
1	186369704	186370588	+	NM_022375	OCLM	0	100	0.0108639	1	181897939	190044173	1q25.3 - 1q31.1	T8, T2,	2	8146234	28.5714	0.0448393	591
1	186412715	186430240	-	NM_002597	PDC	0	100	0.215142	1	181897939	190044173	1q25.3 - 1q31.1	T8, T2,	2	8146234	28.5714	0.0448393	591
1	186412715	186417857	-	NM_022576	PDC	0	100	0.0631335	1	181897939	190044173	1q25.3 - 1q31.1	T8, T2,	2	8146234	28.5714	0.0448393	591
1	186640944	186649560	-	NM_000963	PTGS2	0	100	0.105779	1	181897939	190044173	1q25.3 - 1q31.1	T8, T2,	2	8146234	28.5714	0.0448393	591
1	186798032	186958114	+	NM_024420	PLA2G4A	0	100	1.96512	1	181897939	190044173	1q25.3 - 1q31.1	T8, T2,	2	8146234	28.5714	0.0448393	591
1	190066797	190446760	-	NM_199051	FAM5C	0	100	12.5071	1	190044173	193082149	1q31.1 - 1q31.2	T8, T2, T4,	3	3037976	42.8571	0.0335731	139
1	190594020	190770789	+	NR_033922	LOC440704	0	100	5.81867	1	190044173	193082149	1q31.1 - 1q31.2	T8, T2, T4,	3	3037976	42.8571	0.0335731	139
1	192127592	192154946	+	NM_130782	RGS18	0	100	0.900435	1	190044173	193082149	1q31.1 - 1q31.2	T8, T2, T4,	3	3037976	42.8571	0.0335731	139
1	192286122	192336415	+	NM_001039152	RGS21	0	100	1.65551	1	190044173	193082149	1q31.1 - 1q31.2	T8, T2, T4,	3	3037976	42.8571	0.0335731	139
1	192544857	192549160	+	NM_002922	RGS1	0	100	0.141673	1	190044173	193082149	1q31.1 - 1q31.2	T8, T2, T4,	3	3037976	42.8571	0.0335731	139
1	192605268	192629441	+	NM_002927	RGS13	0	100	0.795727	1	190044173	193082149	1q31.1 - 1q31.2	T8, T2, T4,	3	3037976	42.8571	0.0335731	139
1	192605268	192629441	+	NM_144766	RGS13	0	100	0.795727	1	190044173	193082149	1q31.1 - 1q31.2	T8, T2, T4,	3	3037976	42.8571	0.0335731	139
1	192778169	192781408	+	NM_002923	RGS2	0	100	0.10665	1	190044173	193082149	1q31.1 - 1q31.2	T8, T2, T4,	3	3037976	42.8571	0.0335731	139
1	192981496	193028524	-	NM_001199261	UCHL5	0	100	1.54804	1	190044173	193082149	1q31.1 - 1q31.2	T8, T2, T4,	3	3037976	42.8571	0.0335731	139
1	192981496	193028524	-	NM_015984	UCHL5	0	100	1.54804	1	190044173	193082149	1q31.1 - 1q31.2	T8, T2, T4,	3	3037976	42.8571	0.0335731	139
1	192987535	193028524	-	NM_001199262	UCHL5	0	100	1.34925	1	190044173	193082149	1q31.1 - 1q31.2	T8, T2, T4,	3	3037976	42.8571	0.0335731	139
1	192987535	193028524	-	NM_001199263	UCHL5	0	100	1.34925	1	190044173	193082149	1q31.1 - 1q31.2	T8, T2, T4,	3	3037976	42.8571	0.0335731	139
1	193028552	193055116	+	NM_001173524	TROVE2	0	100	0.874431	1	190044173	193082149	1q31.1 - 1q31.2	T8, T2, T4,	3	3037976	42.8571	0.0335731	139
1	193028552	193055116	+	NR_033393	TROVE2	0	100	0.874431	1	190044173	193082149	1q31.1 - 1q31.2	T8, T2, T4,	3	3037976	42.8571	0.0335731	139
1	193029004	193060907	+	NM_001042369	TROVE2	0	100	1.05017	1	190044173	193082149	1q31.1 - 1q31.2	T8, T2, T4,	3	3037976	42.8571	0.0335731	139
1	193029004	193060907	+	NM_001042370	TROVE2	0	100	1.05017	1	190044173	193082149	1q31.1 - 1q31.2	T8, T2, T4,	3	3037976	42.8571	0.0335731	139
1	193029004	193060907	+	NM_001173525	TROVE2	0	100	1.05017	1	190044173	193082149	1q31.1 - 1q31.2	T8, T2, T4,	3	3037976	42.8571	0.0335731	139
1	193029004	193055116	+	NM_004600	TROVE2	0	100	0.859552	1	190044173	193082149	1q31.1 - 1q31.2	T8, T2, T4,	3	3037976	42.8571	0.0335731	139
1	193065600	193074557	-	NM_197962	GLRX2	0	100	0.294867	1	190044173	193082149	1q31.1 - 1q31.2	T8, T2, T4,	3	3037976	42.8571	0.0335731	139
1	193065601	193075245	-	NM_016066	GLRX2	0	100	0.317481	1	190044173	193082149	1q31.1 - 1q31.2	T8, T2, T4,	3	3037976	42.8571	0.0335731	139
1	193091088	193223943	+	NM_024529	CDC73	0	100	1.50511	1	193082149	201909126	1q31.2 - 1q32.1	T8, T2,	2	8826977	28.5714	0.041471	639
1	193105633	193105714	+	NR_031691	MIR1278	0	100	0.00092897	1	193082149	201909126	1q31.2 - 1q32.1	T8, T2,	2	8826977	28.5714	0.041471	639
1	193147860	193155744	-	NM_003783	B3GALT2	0	100	0.0893284	1	193082149	201909126	1q31.2 - 1q32.1	T8, T2,	2	8826977	28.5714	0.041471	639
1	196194913	196577500	-	NM_198503	KCNT2	0	100	4.3343	1	193082149	201909126	1q31.2 - 1q32.1	T8, T2,	2	8826977	28.5714	0.041471	639
1	196621008	196716635	+	NM_000186	CFH	0	100	1.08336	1	193082149	201909126	1q31.2 - 1q32.1	T8, T2,	2	8826977	28.5714	0.041471	639
1	196621008	196670696	+	NM_001014975	CFH	0	100	0.562922	1	193082149	201909126	1q31.2 - 1q32.1	T8, T2,	2	8826977	28.5714	0.041471	639
1	196743930	196763204	+	NM_001166624	CFHR3	0	100	0.218365	1	193082149	201909126	1q31.2 - 1q32.1	T8, T2,	2	8826977	28.5714	0.041471	639
1	196743930	196763204	+	NM_021023	CFHR3	0	100	0.218365	1	193082149	201909126	1q31.2 - 1q32.1	T8, T2,	2	8826977	28.5714	0.041471	639
1	196788861	196801320	+	NM_002113	CFHR1	0	100	0.141158	1	193082149	201909126	1q31.2 - 1q32.1	T8, T2,	2	8826977	28.5714	0.041471	639
1	196857144	196887844	+	NM_001201550	CFHR4	0	100	0.347809	1	193082149	201909126	1q31.2 - 1q32.1	T8, T2,	2	8826977	28.5714	0.041471	639
1	196857144	196887844	+	NM_001201551	CFHR4	0	100	0.347809	1	193082149	201909126	1q31.2 - 1q32.1	T8, T2,	2	8826977	28.5714	0.041471	639
1	196857144	196887844	+	NM_006684	CFHR4	0	100	0.347809	1	193082149	201909126	1q31.2 - 1q32.1	T8, T2,	2	8826977	28.5714	0.041471	639
1	196912934	196928357	+	NM_005666	CFHR2	0	100	0.174737	1	193082149	201909126	1q31.2 - 1q32.1	T8, T2,	2	8826977	28.5714	0.041471	639
1	196946667	196978804	+	NM_030787	CFHR5	0	100	0.364088	1	193082149	201909126	1q31.2 - 1q32.1	T8, T2,	2	8826977	28.5714	0.041471	639
1	197008321	197036398	-	NM_001994	F13B	0	100	0.318093	1	193082149	201909126	1q31.2 - 1q32.1	T8, T2,	2	8826977	28.5714	0.041471	639
1	197053257	197115825	-	NM_018136	ASPM	0	100	0.708838	1	193082149	201909126	1q31.2 - 1q32.1	T8, T2,	2	8826977	28.5714	0.041471	639
1	197122814	197169673	-	NM_194314	ZBTB41	0	100	0.530873	1	193082149	201909126	1q31.2 - 1q32.1	T8, T2,	2	8826977	28.5714	0.041471	639
1	197237334	197447586	+	NM_001193640	CRB1	0	100	2.38194	1	193082149	201909126	1q31.2 - 1q32.1	T8, T2,	2	8826977	28.5714	0.041471	639
1	197237334	197447586	+	NM_201253	CRB1	0	100	2.38194	1	193082149	201909126	1q31.2 - 1q32.1	T8, T2,	2	8826977	28.5714	0.041471	639
1	197473879	197744624	-	NM_001195215	DENND1B	0	100	3.06726	1	193082149	201909126	1q31.2 - 1q32.1	T8, T2,	2	8826977	28.5714	0.041471	639
1	197521385	197744624	-	NM_144977	DENND1B	0	100	2.52906	1	193082149	201909126	1q31.2 - 1q32.1	T8, T2,	2	8826977	28.5714	0.041471	639
1	197703139	197744624	-	NM_001195216	DENND1B	0	100	0.469991	1	193082149	201909126	1q31.2 - 1q32.1	T8, T2,	2	8826977	28.5714	0.041471	639
1	197871682	197876498	+	NM_001024594	C1orf53	0	100	0.0545713	1	193082149	201909126	1q31.2 - 1q32.1	T8, T2,	2	8826977	28.5714	0.041471	639
1	197881635	197899274	+	NM_001014434	LHX9	0	100	0.199842	1	193082149	201909126	1q31.2 - 1q32.1	T8, T2,	2	8826977	28.5714	0.041471	639
1	197886517	197899274	+	NM_020204	LHX9	0	100	0.144534	1	193082149	201909126	1q31.2 - 1q32.1	T8, T2,	2	8826977	28.5714	0.041471	639
1	198126108	198291549	+	NM_133494	NEK7	0	100	1.87428	1	193082149	201909126	1q31.2 - 1q32.1	T8, T2,	2	8826977	28.5714	0.041471	639
1	198492352	198510076	-	NM_133262	ATP6V1G3	0	100	0.200805	1	193082149	201909126	1q31.2 - 1q32.1	T8, T2,	2	8826977	28.5714	0.041471	639
1	198492352	198510076	-	NM_133326	ATP6V1G3	0	100	0.200805	1	193082149	201909126	1q31.2 - 1q32.1	T8, T2,	2	8826977	28.5714	0.041471	639
1	198608137	198726546	+	NM_002838	PTPRC	0	100	1.34146	1	193082149	201909126	1q31.2 - 1q32.1	T8, T2,	2	8826977	28.5714	0.041471	639
1	198608137	198726546	+	NM_080921	PTPRC	0	100	1.34146	1	193082149	201909126	1q31.2 - 1q32.1	T8, T2,	2	8826977	28.5714	0.041471	639
1	198608137	198662335	+	NM_080923	PTPRC	0	100	0.614015	1	193082149	201909126	1q31.2 - 1q32.1	T8, T2,	2	8826977	28.5714	0.041471	639
1	198828002	198828112	-	NR_029612	MIR181B1	0	100	0.00125751	1	193082149	201909126	1q31.2 - 1q32.1	T8, T2,	2	8826977	28.5714	0.041471	639
1	198828173	198828283	-	NR_029626	MIR181A1	0	100	0.00125751	1	193082149	201909126	1q31.2 - 1q32.1	T8, T2,	2	8826977	28.5714	0.041471	639
1	199996770	200146551	+	NM_003822	NR5A2	0	100	1.69687	1	193082149	201909126	1q31.2 - 1q32.1	T8, T2,	2	8826977	28.5714	0.041471	639
1	199996770	200146551	+	NM_205860	NR5A2	0	100	1.69687	1	193082149	201909126	1q31.2 - 1q32.1	T8, T2,	2	8826977	28.5714	0.041471	639
1	200182656	200183644	+	NM_001105517	FAM58B	0	100	0.0112043	1	193082149	201909126	1q31.2 - 1q32.1	T8, T2,	2	8826977	28.5714	0.041471	639
1	200375420	200379167	-	NM_012482	ZNF281	0	100	0.0424607	1	193082149	201909126	1q31.2 - 1q32.1	T8, T2,	2	8826977	28.5714	0.041471	639
1	200520625	200589863	-	NM_014875	KIF14	0	100	0.784402	1	193082149	201909126	1q31.2 - 1q32.1	T8, T2,	2	8826977	28.5714	0.041471	639
1	200613165	200639127	-	NM_001031725	DDX59	0	100	0.294132	1	193082149	201909126	1q31.2 - 1q32.1	T8, T2,	2	8826977	28.5714	0.041471	639
1	200708686	200829832	+	NM_203459	CAMSAP1L1	0	100	1.37246	1	193082149	201909126	1q31.2 - 1q32.1	T8, T2,	2	8826977	28.5714	0.041471	639
1	200842166	200843252	+	NM_005298	GPR25	0	100	0.0123145	1	193082149	201909126	1q31.2 - 1q32.1	T8, T2,	2	8826977	28.5714	0.041471	639
1	200860639	200884865	+	NM_018265	C1orf106	0	100	0.274465	1	193082149	201909126	1q31.2 - 1q32.1	T8, T2,	2	8826977	28.5714	0.041471	639
1	200863999	200884865	+	NM_001142569	C1orf106	0	100	0.2364	1	193082149	201909126	1q31.2 - 1q32.1	T8, T2,	2	8826977	28.5714	0.041471	639
1	200938520	200992829	-	NM_017596	KIF21B	0	100	0.615273	1	193082149	201909126	1q31.2 - 1q32.1	T8, T2,	2	8826977	28.5714	0.041471	639
1	201008640	201081695	-	NM_000069	CACNA1S	0	100	0.827645	1	193082149	201909126	1q31.2 - 1q32.1	T8, T2,	2	8826977	28.5714	0.041471	639
1	201103900	201123633	-	NM_016456	TMEM9	0	100	0.223565	1	193082149	201909126	1q31.2 - 1q32.1	T8, T2,	2	8826977	28.5714	0.041471	639
1	201159953	201198081	+	NM_001164586	IGFN1	0	100	0.43196	1	193082149	201909126	1q31.2 - 1q32.1	T8, T2,	2	8826977	28.5714	0.041471	639
1	201252580	201302122	+	NM_000299	PKP1	0	100	0.561268	1	193082149	201909126	1q31.2 - 1q32.1	T8, T2,	2	8826977	28.5714	0.041471	639
1	201252580	201302122	+	NM_001005337	PKP1	0	100	0.561268	1	193082149	201909126	1q31.2 - 1q32.1	T8, T2,	2	8826977	28.5714	0.041471	639
1	201328142	201346806	-	NM_000364	TNNT2	0	100	0.211454	1	193082149	201909126	1q31.2 - 1q32.1	T8, T2,	2	8826977	28.5714	0.041471	639
1	201328142	201346806	-	NM_001001430	TNNT2	0	100	0.211454	1	193082149	201909126	1q31.2 - 1q32.1	T8, T2,	2	8826977	28.5714	0.041471	639
1	201328142	201346806	-	NM_001001431	TNNT2	0	100	0.211454	1	193082149	201909126	1q31.2 - 1q32.1	T8, T2,	2	8826977	28.5714	0.041471	639
1	201328142	201346806	-	NM_001001432	TNNT2	0	100	0.211454	1	193082149	201909126	1q31.2 - 1q32.1	T8, T2,	2	8826977	28.5714	0.041471	639
1	201349966	201368670	-	NM_005558	LAD1	0	100	0.211907	1	193082149	201909126	1q31.2 - 1q32.1	T8, T2,	2	8826977	28.5714	0.041471	639
1	201372895	201390875	-	NM_003281	TNNI1	0	100	0.203705	1	193082149	201909126	1q31.2 - 1q32.1	T8, T2,	2	8826977	28.5714	0.041471	639
1	201434622	201438300	-	NM_012396	PHLDA3	0	100	0.041679	1	193082149	201909126	1q31.2 - 1q32.1	T8, T2,	2	8826977	28.5714	0.041471	639
1	201452658	201476388	-	NM_001193570	CSRP1	0	100	0.268846	1	193082149	201909126	1q31.2 - 1q32.1	T8, T2,	2	8826977	28.5714	0.041471	639
1	201452658	201475968	-	NM_001193571	CSRP1	0	100	0.264088	1	193082149	201909126	1q31.2 - 1q32.1	T8, T2,	2	8826977	28.5714	0.041471	639
1	201452658	201465702	-	NM_001193572	CSRP1	0	100	0.147786	1	193082149	201909126	1q31.2 - 1q32.1	T8, T2,	2	8826977	28.5714	0.041471	639
1	201452658	201476388	-	NM_004078	CSRP1	0	100	0.268846	1	193082149	201909126	1q31.2 - 1q32.1	T8, T2,	2	8826977	28.5714	0.041471	639
1	201489032	201489721	+	NR_026667	RPS10P7	0	100	0.00781695	1	193082149	201909126	1q31.2 - 1q32.1	T8, T2,	2	8826977	28.5714	0.041471	639
1	201617450	201796103	+	NM_020443	NAV1	0	100	2.02395	1	193082149	201909126	1q31.2 - 1q32.1	T8, T2,	2	8826977	28.5714	0.041471	639
1	201708963	201796103	+	NM_001167738	NAV1	0	100	0.987212	1	193082149	201909126	1q31.2 - 1q32.1	T8, T2,	2	8826977	28.5714	0.041471	639
1	201777739	201777831	+	NR_031599	MIR1231	0	100	0.00105359	1	193082149	201909126	1q31.2 - 1q32.1	T8, T2,	2	8826977	28.5714	0.041471	639
1	201798288	201853423	+	NM_018085	IPO9	0	100	0.624631	1	193082149	201909126	1q31.2 - 1q32.1	T8, T2,	2	8826977	28.5714	0.041471	639
1	201857797	201861716	+	NR_030775	SHISA4	0	100	0.0444093	1	193082149	201909126	1q31.2 - 1q32.1	T8, T2,	2	8826977	28.5714	0.041471	639
1	201857805	201861716	+	NM_198149	SHISA4	0	100	0.0443187	1	193082149	201909126	1q31.2 - 1q32.1	T8, T2,	2	8826977	28.5714	0.041471	639
1	201865584	201915717	-	NM_012134	LMOD1	6591	86.8532	0.493295	1	193082149	201909126	1q31.2 - 1q32.1	T8, T2,	2	8826977	28.5714	0.041471	639
1	203444883	203460480	+	NM_002725	PRELP	0	100	0.319142	1	203337882	208225357	1q32.1 - 1q32.2	T8, T2,	2	4887475	28.5714	0.0413306	496
1	203444883	203460480	+	NM_201348	PRELP	0	100	0.319142	1	203337882	208225357	1q32.1 - 1q32.2	T8, T2,	2	4887475	28.5714	0.0413306	496
1	203463271	203478078	+	NM_014359	OPTC	0	100	0.302978	1	203337882	208225357	1q32.1 - 1q32.2	T8, T2,	2	4887475	28.5714	0.0413306	496
1	203595928	203713210	+	NM_001001396	ATP2B4	0	100	2.39966	1	203337882	208225357	1q32.1 - 1q32.2	T8, T2,	2	4887475	28.5714	0.0413306	496
1	203595928	203713210	+	NM_001684	ATP2B4	0	100	2.39966	1	203337882	208225357	1q32.1 - 1q32.2	T8, T2,	2	4887475	28.5714	0.0413306	496
1	203698709	203698834	+	NR_003019	SNORA77	0	100	0.00257802	1	203337882	208225357	1q32.1 - 1q32.2	T8, T2,	2	4887475	28.5714	0.0413306	496
1	203734284	203745481	+	NM_001136190	LAX1	0	100	0.229116	1	203337882	208225357	1q32.1 - 1q32.2	T8, T2,	2	4887475	28.5714	0.0413306	496
1	203734284	203745481	+	NM_017773	LAX1	0	100	0.229116	1	203337882	208225357	1q32.1 - 1q32.2	T8, T2,	2	4887475	28.5714	0.0413306	496
1	203764751	203823257	+	NM_014827	ZC3H11A	0	100	1.19708	1	203337882	208225357	1q32.1 - 1q32.2	T8, T2,	2	4887475	28.5714	0.0413306	496
1	203766651	203769591	+	NM_001174108	ZBED6	0	100	0.0601742	1	203337882	208225357	1q32.1 - 1q32.2	T8, T2,	2	4887475	28.5714	0.0413306	496
1	203830740	203840281	+	NM_003094	SNRPE	0	100	0.195234	1	203337882	208225357	1q32.1 - 1q32.2	T8, T2,	2	4887475	28.5714	0.0413306	496
1	204001575	204010393	-	NR_027902	C1orf157	0	100	0.180441	1	203337882	208225357	1q32.1 - 1q32.2	T8, T2,	2	4887475	28.5714	0.0413306	496
1	204042246	204096872	+	NM_005686	SOX13	0	100	1.11769	1	203337882	208225357	1q32.1 - 1q32.2	T8, T2,	2	4887475	28.5714	0.0413306	496
1	204100190	204121308	-	NM_018208	ETNK2	0	100	0.432104	1	203337882	208225357	1q32.1 - 1q32.2	T8, T2,	2	4887475	28.5714	0.0413306	496
1	204123944	204135466	-	NM_000537	REN	0	100	0.235766	1	203337882	208225357	1q32.1 - 1q32.2	T8, T2,	2	4887475	28.5714	0.0413306	496
1	204159469	204165620	-	NM_002256	KISS1	0	100	0.125873	1	203337882	208225357	1q32.1 - 1q32.2	T8, T2,	2	4887475	28.5714	0.0413306	496
1	204167288	204183221	-	NM_198447	GOLT1A	0	100	0.326017	1	203337882	208225357	1q32.1 - 1q32.2	T8, T2,	2	4887475	28.5714	0.0413306	496
1	204187981	204329045	-	NM_014935	PLEKHA6	0	100	2.88625	1	203337882	208225357	1q32.1 - 1q32.2	T8, T2,	2	4887475	28.5714	0.0413306	496
1	204337558	204338848	-	NR_027022	LOC127841	0	100	0.0264145	1	203337882	208225357	1q32.1 - 1q32.2	T8, T2,	2	4887475	28.5714	0.0413306	496
1	204372492	204380945	-	NM_032833	PPP1R15B	0	100	0.172973	1	203337882	208225357	1q32.1 - 1q32.2	T8, T2,	2	4887475	28.5714	0.0413306	496
1	204391758	204459475	-	NM_002646	PIK3C2B	0	100	1.38554	1	203337882	208225357	1q32.1 - 1q32.2	T8, T2,	2	4887475	28.5714	0.0413306	496
1	204485507	204527249	+	NM_001204171	MDM4	0	100	0.854081	1	203337882	208225357	1q32.1 - 1q32.2	T8, T2,	2	4887475	28.5714	0.0413306	496
1	204485507	204527249	+	NM_001204172	MDM4	0	100	0.854081	1	203337882	208225357	1q32.1 - 1q32.2	T8, T2,	2	4887475	28.5714	0.0413306	496
1	204485507	204527249	+	NM_002393	MDM4	0	100	0.854081	1	203337882	208225357	1q32.1 - 1q32.2	T8, T2,	2	4887475	28.5714	0.0413306	496
1	204485507	204527249	+	NR_024171	MDM4	0	100	0.854081	1	203337882	208225357	1q32.1 - 1q32.2	T8, T2,	2	4887475	28.5714	0.0413306	496
1	204586303	204654482	-	NM_006338	LRRN2	0	100	1.39499	1	203337882	208225357	1q32.1 - 1q32.2	T8, T2,	2	4887475	28.5714	0.0413306	496
1	204586303	204654598	-	NM_201630	LRRN2	0	100	1.39737	1	203337882	208225357	1q32.1 - 1q32.2	T8, T2,	2	4887475	28.5714	0.0413306	496
1	204797782	204991951	+	NM_001005388	NFASC	0	100	3.97281	1	203337882	208225357	1q32.1 - 1q32.2	T8, T2,	2	4887475	28.5714	0.0413306	496
1	204797782	204946275	+	NM_001005389	NFASC	0	100	3.03826	1	203337882	208225357	1q32.1 - 1q32.2	T8, T2,	2	4887475	28.5714	0.0413306	496
1	204797782	204991951	+	NM_001160332	NFASC	0	100	3.97281	1	203337882	208225357	1q32.1 - 1q32.2	T8, T2,	2	4887475	28.5714	0.0413306	496
1	204797782	204946275	+	NM_001160333	NFASC	0	100	3.03826	1	203337882	208225357	1q32.1 - 1q32.2	T8, T2,	2	4887475	28.5714	0.0413306	496
1	204797782	204991951	+	NM_015090	NFASC	0	100	3.97281	1	203337882	208225357	1q32.1 - 1q32.2	T8, T2,	2	4887475	28.5714	0.0413306	496
1	204913354	204991951	+	NM_001160331	NFASC	0	100	1.60815	1	203337882	208225357	1q32.1 - 1q32.2	T8, T2,	2	4887475	28.5714	0.0413306	496
1	205012340	205047172	+	NM_005076	CNTN2	0	100	0.712699	1	203337882	208225357	1q32.1 - 1q32.2	T8, T2,	2	4887475	28.5714	0.0413306	496
1	205052257	205053589	-	NM_203376	TMEM81	0	100	0.0272738	1	203337882	208225357	1q32.1 - 1q32.2	T8, T2,	2	4887475	28.5714	0.0413306	496
1	205055270	205091151	-	NM_001193272	RBBP5	0	100	0.734162	1	203337882	208225357	1q32.1 - 1q32.2	T8, T2,	2	4887475	28.5714	0.0413306	496
1	205055270	205091151	-	NM_001193273	RBBP5	0	100	0.734162	1	203337882	208225357	1q32.1 - 1q32.2	T8, T2,	2	4887475	28.5714	0.0413306	496
1	205055270	205091151	-	NM_005057	RBBP5	0	100	0.734162	1	203337882	208225357	1q32.1 - 1q32.2	T8, T2,	2	4887475	28.5714	0.0413306	496
1	205111631	205180728	-	NM_015375	DSTYK	0	100	1.41378	1	203337882	208225357	1q32.1 - 1q32.2	T8, T2,	2	4887475	28.5714	0.0413306	496
1	205111631	205180728	-	NM_199462	DSTYK	0	100	1.41378	1	203337882	208225357	1q32.1 - 1q32.2	T8, T2,	2	4887475	28.5714	0.0413306	496
1	205197038	205242472	+	NM_014858	TMCC2	0	100	0.929621	1	203337882	208225357	1q32.1 - 1q32.2	T8, T2,	2	4887475	28.5714	0.0413306	496
1	205271191	205290884	-	NM_030952	NUAK2	0	100	0.402948	1	203337882	208225357	1q32.1 - 1q32.2	T8, T2,	2	4887475	28.5714	0.0413306	496
1	205305648	205326040	-	NM_018203	KLHDC8A	0	100	0.41725	1	203337882	208225357	1q32.1 - 1q32.2	T8, T2,	2	4887475	28.5714	0.0413306	496
1	205350506	205391215	-	NM_001001552	LEMD1	0	100	0.832945	1	203337882	208225357	1q32.1 - 1q32.2	T8, T2,	2	4887475	28.5714	0.0413306	496
1	205350506	205391215	-	NM_001199050	LEMD1	0	100	0.832945	1	203337882	208225357	1q32.1 - 1q32.2	T8, T2,	2	4887475	28.5714	0.0413306	496
1	205350506	205391215	-	NM_001199051	LEMD1	0	100	0.832945	1	203337882	208225357	1q32.1 - 1q32.2	T8, T2,	2	4887475	28.5714	0.0413306	496
1	205350506	205391215	-	NM_001199052	LEMD1	0	100	0.832945	1	203337882	208225357	1q32.1 - 1q32.2	T8, T2,	2	4887475	28.5714	0.0413306	496
1	205350506	205391215	-	NR_037583	LEMD1	0	100	0.832945	1	203337882	208225357	1q32.1 - 1q32.2	T8, T2,	2	4887475	28.5714	0.0413306	496
1	205417430	205417527	-	NR_029893	MIR135B	0	100	0.00200512	1	203337882	208225357	1q32.1 - 1q32.2	T8, T2,	2	4887475	28.5714	0.0413306	496
1	205473684	205501922	+	NM_002596	CDK18	0	100	0.577783	1	203337882	208225357	1q32.1 - 1q32.2	T8, T2,	2	4887475	28.5714	0.0413306	496
1	205473684	205501922	+	NM_212502	CDK18	0	100	0.577783	1	203337882	208225357	1q32.1 - 1q32.2	T8, T2,	2	4887475	28.5714	0.0413306	496
1	205473684	205501922	+	NM_212503	CDK18	0	100	0.577783	1	203337882	208225357	1q32.1 - 1q32.2	T8, T2,	2	4887475	28.5714	0.0413306	496
1	205523401	205525764	-	NR_027086	LOC284578	0	100	0.0483685	1	203337882	208225357	1q32.1 - 1q32.2	T8, T2,	2	4887475	28.5714	0.0413306	496
1	205538112	205572047	+	NM_181644	MFSD4	0	100	0.694346	1	203337882	208225357	1q32.1 - 1q32.2	T8, T2,	2	4887475	28.5714	0.0413306	496
1	205585235	205602001	-	NM_001973	ELK4	0	100	0.34306	1	203337882	208225357	1q32.1 - 1q32.2	T8, T2,	2	4887475	28.5714	0.0413306	496
1	205588396	205602001	-	NM_021795	ELK4	0	100	0.278385	1	203337882	208225357	1q32.1 - 1q32.2	T8, T2,	2	4887475	28.5714	0.0413306	496
1	205626981	205649631	-	NM_033102	SLC45A3	0	100	0.46345	1	203337882	208225357	1q32.1 - 1q32.2	T8, T2,	2	4887475	28.5714	0.0413306	496
1	205681947	205719373	-	NM_022731	NUCKS1	0	100	0.765774	1	203337882	208225357	1q32.1 - 1q32.2	T8, T2,	2	4887475	28.5714	0.0413306	496
1	205737114	205744611	-	NM_001135662	RAB7L1	0	100	0.153413	1	203337882	208225357	1q32.1 - 1q32.2	T8, T2,	2	4887475	28.5714	0.0413306	496
1	205737114	205744611	-	NM_001135663	RAB7L1	0	100	0.153413	1	203337882	208225357	1q32.1 - 1q32.2	T8, T2,	2	4887475	28.5714	0.0413306	496
1	205737114	205744611	-	NM_001135664	RAB7L1	0	100	0.153413	1	203337882	208225357	1q32.1 - 1q32.2	T8, T2,	2	4887475	28.5714	0.0413306	496
1	205737114	205744611	-	NM_003929	RAB7L1	0	100	0.153413	1	203337882	208225357	1q32.1 - 1q32.2	T8, T2,	2	4887475	28.5714	0.0413306	496
1	205758221	205782162	-	NM_173854	SLC41A1	0	100	0.489864	1	203337882	208225357	1q32.1 - 1q32.2	T8, T2,	2	4887475	28.5714	0.0413306	496
1	205797150	205819277	-	NM_152491	PM20D1	0	100	0.452749	1	203337882	208225357	1q32.1 - 1q32.2	T8, T2,	2	4887475	28.5714	0.0413306	496
1	205882177	205912589	-	NM_052934	SLC26A9	0	100	0.622264	1	203337882	208225357	1q32.1 - 1q32.2	T8, T2,	2	4887475	28.5714	0.0413306	496
1	205882177	205912589	-	NM_134325	SLC26A9	0	100	0.622264	1	203337882	208225357	1q32.1 - 1q32.2	T8, T2,	2	4887475	28.5714	0.0413306	496
1	206138911	206155075	+	NM_001123168	FAM72A	0	100	0.330743	1	203337882	208225357	1q32.1 - 1q32.2	T8, T2,	2	4887475	28.5714	0.0413306	496
1	206224283	206231483	+	NM_000707	AVPR1B	0	100	0.147336	1	203337882	208225357	1q32.1 - 1q32.2	T8, T2,	2	4887475	28.5714	0.0413306	496
1	206238872	206288648	-	NM_001007544	C1orf186	0	100	1.01846	1	203337882	208225357	1q32.1 - 1q32.2	T8, T2,	2	4887475	28.5714	0.0413306	496
1	206317459	206332105	+	NM_001910	CTSE	0	100	0.299684	1	203337882	208225357	1q32.1 - 1q32.2	T8, T2,	2	4887475	28.5714	0.0413306	496
1	206317459	206332105	+	NM_148964	CTSE	0	100	0.299684	1	203337882	208225357	1q32.1 - 1q32.2	T8, T2,	2	4887475	28.5714	0.0413306	496
1	206516200	206629506	+	NM_001042758	SRGAP2	0	100	2.31831	1	203337882	208225357	1q32.1 - 1q32.2	T8, T2,	2	4887475	28.5714	0.0413306	496
1	206516200	206637784	+	NM_001170637	SRGAP2	0	100	2.48768	1	203337882	208225357	1q32.1 - 1q32.2	T8, T2,	2	4887475	28.5714	0.0413306	496
1	206516200	206637784	+	NM_015326	SRGAP2	0	100	2.48768	1	203337882	208225357	1q32.1 - 1q32.2	T8, T2,	2	4887475	28.5714	0.0413306	496
1	206643586	206670224	+	NM_001193321	IKBKE	0	100	0.545046	1	203337882	208225357	1q32.1 - 1q32.2	T8, T2,	2	4887475	28.5714	0.0413306	496
1	206643586	206670224	+	NM_001193322	IKBKE	0	100	0.545046	1	203337882	208225357	1q32.1 - 1q32.2	T8, T2,	2	4887475	28.5714	0.0413306	496
1	206643586	206670224	+	NM_014002	IKBKE	0	100	0.545046	1	203337882	208225357	1q32.1 - 1q32.2	T8, T2,	2	4887475	28.5714	0.0413306	496
1	206680879	206762617	+	NM_182663	RASSF5	0	100	1.67242	1	203337882	208225357	1q32.1 - 1q32.2	T8, T2,	2	4887475	28.5714	0.0413306	496
1	206680879	206762617	+	NM_182664	RASSF5	0	100	1.67242	1	203337882	208225357	1q32.1 - 1q32.2	T8, T2,	2	4887475	28.5714	0.0413306	496
1	206730492	206762617	+	NM_182665	RASSF5	0	100	0.657313	1	203337882	208225357	1q32.1 - 1q32.2	T8, T2,	2	4887475	28.5714	0.0413306	496
1	206764974	206785905	-	NM_001201478	EIF2D	0	100	0.428278	1	203337882	208225357	1q32.1 - 1q32.2	T8, T2,	2	4887475	28.5714	0.0413306	496
1	206764974	206785905	-	NM_006893	EIF2D	0	100	0.428278	1	203337882	208225357	1q32.1 - 1q32.2	T8, T2,	2	4887475	28.5714	0.0413306	496
1	206808881	206822543	+	NM_001004023	DYRK3	0	100	0.279551	1	203337882	208225357	1q32.1 - 1q32.2	T8, T2,	2	4887475	28.5714	0.0413306	496
1	206808881	206822543	+	NM_003582	DYRK3	0	100	0.279551	1	203337882	208225357	1q32.1 - 1q32.2	T8, T2,	2	4887475	28.5714	0.0413306	496
1	206858289	206907627	+	NM_004759	MAPKAPK2	0	100	1.0095	1	203337882	208225357	1q32.1 - 1q32.2	T8, T2,	2	4887475	28.5714	0.0413306	496
1	206858289	206907627	+	NM_032960	MAPKAPK2	0	100	1.0095	1	203337882	208225357	1q32.1 - 1q32.2	T8, T2,	2	4887475	28.5714	0.0413306	496
1	206940948	206945840	-	NM_000572	IL10	0	100	0.100113	1	203337882	208225357	1q32.1 - 1q32.2	T8, T2,	2	4887475	28.5714	0.0413306	496
1	206972215	207016327	+	NM_153758	IL19	0	100	0.902572	1	203337882	208225357	1q32.1 - 1q32.2	T8, T2,	2	4887475	28.5714	0.0413306	496
1	207002222	207016327	+	NM_013371	IL19	0	100	0.288615	1	203337882	208225357	1q32.1 - 1q32.2	T8, T2,	2	4887475	28.5714	0.0413306	496
1	207039154	207042569	+	NM_018724	IL20	0	100	0.0698929	1	203337882	208225357	1q32.1 - 1q32.2	T8, T2,	2	4887475	28.5714	0.0413306	496
1	207070788	207077485	+	NM_001185156	IL24	0	100	0.137044	1	203337882	208225357	1q32.1 - 1q32.2	T8, T2,	2	4887475	28.5714	0.0413306	496
1	207070788	207077485	+	NM_001185157	IL24	0	100	0.137044	1	203337882	208225357	1q32.1 - 1q32.2	T8, T2,	2	4887475	28.5714	0.0413306	496
1	207070788	207077485	+	NM_001185158	IL24	0	100	0.137044	1	203337882	208225357	1q32.1 - 1q32.2	T8, T2,	2	4887475	28.5714	0.0413306	496
1	207070788	207077485	+	NM_006850	IL24	0	100	0.137044	1	203337882	208225357	1q32.1 - 1q32.2	T8, T2,	2	4887475	28.5714	0.0413306	496
1	207076631	207095379	-	NM_001142473	FAIM3	0	100	0.383613	1	203337882	208225357	1q32.1 - 1q32.2	T8, T2,	2	4887475	28.5714	0.0413306	496
1	207076631	207095236	-	NM_001193338	FAIM3	0	100	0.380687	1	203337882	208225357	1q32.1 - 1q32.2	T8, T2,	2	4887475	28.5714	0.0413306	496
1	207076631	207095379	-	NM_005449	FAIM3	0	100	0.383613	1	203337882	208225357	1q32.1 - 1q32.2	T8, T2,	2	4887475	28.5714	0.0413306	496
1	207101867	207119812	-	NM_002644	PIGR	0	100	0.367183	1	203337882	208225357	1q32.1 - 1q32.2	T8, T2,	2	4887475	28.5714	0.0413306	496
1	207131312	207143971	-	NM_001122979	FCAMR	0	100	0.259029	1	203337882	208225357	1q32.1 - 1q32.2	T8, T2,	2	4887475	28.5714	0.0413306	496
1	207131312	207143971	-	NM_001170631	FCAMR	0	100	0.259029	1	203337882	208225357	1q32.1 - 1q32.2	T8, T2,	2	4887475	28.5714	0.0413306	496
1	207131312	207143971	-	NM_032029	FCAMR	0	100	0.259029	1	203337882	208225357	1q32.1 - 1q32.2	T8, T2,	2	4887475	28.5714	0.0413306	496
1	207191866	207206102	-	NM_001083924	C1orf116	0	100	0.291296	1	203337882	208225357	1q32.1 - 1q32.2	T8, T2,	2	4887475	28.5714	0.0413306	496
1	207191866	207206102	-	NM_023938	C1orf116	0	100	0.291296	1	203337882	208225357	1q32.1 - 1q32.2	T8, T2,	2	4887475	28.5714	0.0413306	496
1	207217194	207224423	-	NM_018566	YOD1	0	100	0.147929	1	203337882	208225357	1q32.1 - 1q32.2	T8, T2,	2	4887475	28.5714	0.0413306	496
1	207226620	207254369	+	NM_001018053	PFKFB2	0	100	0.567778	1	203337882	208225357	1q32.1 - 1q32.2	T8, T2,	2	4887475	28.5714	0.0413306	496
1	207226620	207251163	+	NM_006212	PFKFB2	0	100	0.502181	1	203337882	208225357	1q32.1 - 1q32.2	T8, T2,	2	4887475	28.5714	0.0413306	496
1	207262212	207273338	+	NM_001017365	C4BPB	0	100	0.227664	1	203337882	208225357	1q32.1 - 1q32.2	T8, T2,	2	4887475	28.5714	0.0413306	496
1	207262212	207273338	+	NM_001017366	C4BPB	0	100	0.227664	1	203337882	208225357	1q32.1 - 1q32.2	T8, T2,	2	4887475	28.5714	0.0413306	496
1	207262584	207273338	+	NM_000716	C4BPB	0	100	0.220052	1	203337882	208225357	1q32.1 - 1q32.2	T8, T2,	2	4887475	28.5714	0.0413306	496
1	207262584	207273338	+	NM_001017364	C4BPB	0	100	0.220052	1	203337882	208225357	1q32.1 - 1q32.2	T8, T2,	2	4887475	28.5714	0.0413306	496
1	207262628	207273338	+	NM_001017367	C4BPB	0	100	0.219152	1	203337882	208225357	1q32.1 - 1q32.2	T8, T2,	2	4887475	28.5714	0.0413306	496
1	207277607	207318318	+	NM_000715	C4BPA	0	100	0.832986	1	203337882	208225357	1q32.1 - 1q32.2	T8, T2,	2	4887475	28.5714	0.0413306	496
1	207494817	207534312	+	NM_000574	CD55	0	100	0.808106	1	203337882	208225357	1q32.1 - 1q32.2	T8, T2,	2	4887475	28.5714	0.0413306	496
1	207494817	207534312	+	NM_001114752	CD55	0	100	0.808106	1	203337882	208225357	1q32.1 - 1q32.2	T8, T2,	2	4887475	28.5714	0.0413306	496
1	207627645	207663241	+	NM_001006658	CR2	0	100	0.728331	1	203337882	208225357	1q32.1 - 1q32.2	T8, T2,	2	4887475	28.5714	0.0413306	496
1	207627645	207663241	+	NM_001877	CR2	0	100	0.728331	1	203337882	208225357	1q32.1 - 1q32.2	T8, T2,	2	4887475	28.5714	0.0413306	496
1	207669473	207815111	+	NM_000573	CR1	0	100	2.97984	1	203337882	208225357	1q32.1 - 1q32.2	T8, T2,	2	4887475	28.5714	0.0413306	496
1	207669473	207815111	+	NM_000651	CR1	0	100	2.97984	1	203337882	208225357	1q32.1 - 1q32.2	T8, T2,	2	4887475	28.5714	0.0413306	496
1	207818458	207897037	+	NM_175710	CR1L	0	100	1.60778	1	203337882	208225357	1q32.1 - 1q32.2	T8, T2,	2	4887475	28.5714	0.0413306	496
1	207925383	207968862	+	NM_002389	CD46	0	100	0.889621	1	203337882	208225357	1q32.1 - 1q32.2	T8, T2,	2	4887475	28.5714	0.0413306	496
1	207925383	207968862	+	NM_153826	CD46	0	100	0.889621	1	203337882	208225357	1q32.1 - 1q32.2	T8, T2,	2	4887475	28.5714	0.0413306	496
1	207925383	207968862	+	NM_172350	CD46	0	100	0.889621	1	203337882	208225357	1q32.1 - 1q32.2	T8, T2,	2	4887475	28.5714	0.0413306	496
1	207925383	207968862	+	NM_172351	CD46	0	100	0.889621	1	203337882	208225357	1q32.1 - 1q32.2	T8, T2,	2	4887475	28.5714	0.0413306	496
1	207925383	207968862	+	NM_172352	CD46	0	100	0.889621	1	203337882	208225357	1q32.1 - 1q32.2	T8, T2,	2	4887475	28.5714	0.0413306	496
1	207925383	207968862	+	NM_172353	CD46	0	100	0.889621	1	203337882	208225357	1q32.1 - 1q32.2	T8, T2,	2	4887475	28.5714	0.0413306	496
1	207925383	207968862	+	NM_172359	CD46	0	100	0.889621	1	203337882	208225357	1q32.1 - 1q32.2	T8, T2,	2	4887475	28.5714	0.0413306	496
1	207925383	207968862	+	NM_172361	CD46	0	100	0.889621	1	203337882	208225357	1q32.1 - 1q32.2	T8, T2,	2	4887475	28.5714	0.0413306	496
1	207975197	207975285	-	NR_029832	MIR29C	0	100	0.00182098	1	203337882	208225357	1q32.1 - 1q32.2	T8, T2,	2	4887475	28.5714	0.0413306	496
1	207975788	207975869	-	NR_029518	MIR29B2	0	100	0.00167776	1	203337882	208225357	1q32.1 - 1q32.2	T8, T2,	2	4887475	28.5714	0.0413306	496
1	207991724	207995942	+	NR_026817	LOC148696	0	100	0.0863227	1	203337882	208225357	1q32.1 - 1q32.2	T8, T2,	2	4887475	28.5714	0.0413306	496
1	208059883	208084684	-	NM_001025109	CD34	0	100	0.50746	1	203337882	208225357	1q32.1 - 1q32.2	T8, T2,	2	4887475	28.5714	0.0413306	496
1	208059883	208084684	-	NM_001773	CD34	0	100	0.50746	1	203337882	208225357	1q32.1 - 1q32.2	T8, T2,	2	4887475	28.5714	0.0413306	496
1	208195588	208417666	-	NM_025179	PLXNA2	192309	13.4051	0.609108	1	203337882	208225357	1q32.1 - 1q32.2	T8, T2,	2	4887475	28.5714	0.0413306	496
1	209602168	209605893	+	NM_001104548	LOC642587	0	100	0.176441	1	208938002	211049758	1q32.2	T8, T2,	2	2111756	28.5714	0.0418251	263
1	209605478	209605588	+	NR_029622	MIR205	0	100	0.00525629	1	208938002	211049758	1q32.2	T8, T2,	2	2111756	28.5714	0.0418251	263
1	209757045	209787285	+	NM_020439	CAMK1G	0	100	1.43203	1	208938002	211049758	1q32.2	T8, T2,	2	2111756	28.5714	0.0418251	263
1	209788218	209825821	-	NM_000228	LAMB3	0	100	1.7807	1	208938002	211049758	1q32.2	T8, T2,	2	2111756	28.5714	0.0418251	263
1	209788218	209824680	-	NM_001017402	LAMB3	0	100	1.72667	1	208938002	211049758	1q32.2	T8, T2,	2	2111756	28.5714	0.0418251	263
1	209788218	209825675	-	NM_001127641	LAMB3	0	100	1.77378	1	208938002	211049758	1q32.2	T8, T2,	2	2111756	28.5714	0.0418251	263
1	209796789	209796856	-	NR_036213	MIR4260	0	100	0.00322007	1	208938002	211049758	1q32.2	T8, T2,	2	2111756	28.5714	0.0418251	263
1	209848670	209849736	+	NM_015714	G0S2	0	100	0.0505266	1	208938002	211049758	1q32.2	T8, T2,	2	2111756	28.5714	0.0418251	263
1	209859550	209908296	+	NM_181755	HSD11B1	0	100	2.30836	1	208938002	211049758	1q32.2	T8, T2,	2	2111756	28.5714	0.0418251	263
1	209878191	209908296	+	NM_005525	HSD11B1	0	100	1.42564	1	208938002	211049758	1q32.2	T8, T2,	2	2111756	28.5714	0.0418251	263
1	209929394	209955669	+	NM_025228	TRAF3IP3	0	100	1.24427	1	208938002	211049758	1q32.2	T8, T2,	2	2111756	28.5714	0.0418251	263
1	209955662	209957891	-	NM_152485	C1orf74	0	100	0.105599	1	208938002	211049758	1q32.2	T8, T2,	2	2111756	28.5714	0.0418251	263
1	209961262	209979480	-	NM_006147	IRF6	0	100	0.862741	1	208938002	211049758	1q32.2	T8, T2,	2	2111756	28.5714	0.0418251	263
1	210001312	210030911	+	NM_014388	DIEXF	0	100	1.40168	1	208938002	211049758	1q32.2	T8, T2,	2	2111756	28.5714	0.0418251	263
1	210111538	210337634	+	NM_001146261	SYT14	0	100	10.7066	1	208938002	211049758	1q32.2	T8, T2,	2	2111756	28.5714	0.0418251	263
1	210111538	210337634	+	NM_001146262	SYT14	0	100	10.7066	1	208938002	211049758	1q32.2	T8, T2,	2	2111756	28.5714	0.0418251	263
1	210111538	210337634	+	NM_001146264	SYT14	0	100	10.7066	1	208938002	211049758	1q32.2	T8, T2,	2	2111756	28.5714	0.0418251	263
1	210111538	210337634	+	NM_153262	SYT14	0	100	10.7066	1	208938002	211049758	1q32.2	T8, T2,	2	2111756	28.5714	0.0418251	263
1	210111538	210337634	+	NR_027458	SYT14	0	100	10.7066	1	208938002	211049758	1q32.2	T8, T2,	2	2111756	28.5714	0.0418251	263
1	210111538	210337634	+	NR_027459	SYT14	0	100	10.7066	1	208938002	211049758	1q32.2	T8, T2,	2	2111756	28.5714	0.0418251	263
1	210404804	210407467	-	NR_024337	C1orf133	0	100	0.126151	1	208938002	211049758	1q32.2	T8, T2,	2	2111756	28.5714	0.0418251	263
1	210406195	210416441	+	NM_019605	SERTAD4	0	100	0.485236	1	208938002	211049758	1q32.2	T8, T2,	2	2111756	28.5714	0.0418251	263
1	210501596	210849639	+	NM_001122834	HHAT	0	100	16.4813	1	208938002	211049758	1q32.2	T8, T2,	2	2111756	28.5714	0.0418251	263
1	210501596	210849639	+	NM_001170564	HHAT	0	100	16.4813	1	208938002	211049758	1q32.2	T8, T2,	2	2111756	28.5714	0.0418251	263
1	210502250	210849639	+	NM_001170587	HHAT	0	100	16.4503	1	208938002	211049758	1q32.2	T8, T2,	2	2111756	28.5714	0.0418251	263
1	210502250	210849639	+	NM_001170588	HHAT	0	100	16.4503	1	208938002	211049758	1q32.2	T8, T2,	2	2111756	28.5714	0.0418251	263
1	210502250	210849639	+	NM_018194	HHAT	0	100	16.4503	1	208938002	211049758	1q32.2	T8, T2,	2	2111756	28.5714	0.0418251	263
1	210502640	210849639	+	NM_001170580	HHAT	0	100	16.4318	1	208938002	211049758	1q32.2	T8, T2,	2	2111756	28.5714	0.0418251	263
1	210851657	211307458	-	NM_002238	KCNH1	257700	43.4623	9.38091	1	208938002	211049758	1q32.2	T8, T2,	2	2111756	28.5714	0.0418251	263
1	210851657	211307458	-	NM_172362	KCNH1	257700	43.4623	9.38091	1	208938002	211049758	1q32.2	T8, T2,	2	2111756	28.5714	0.0418251	263
1	211432708	211489726	+	NM_001136223	RCOR3	0	100	26.4556	1	211405676	211621202	1q32.2 - 1q32.3	T6, T2,	2	215526	28.5714	0.0357143	14
1	211432708	211489726	+	NM_001136224	RCOR3	0	100	26.4556	1	211405676	211621202	1q32.2 - 1q32.3	T6, T2,	2	215526	28.5714	0.0357143	14
1	211432708	211486656	+	NM_001136225	RCOR3	0	100	25.0312	1	211405676	211621202	1q32.2 - 1q32.3	T6, T2,	2	215526	28.5714	0.0357143	14
1	211433289	211489726	+	NM_018254	RCOR3	0	100	26.186	1	211405676	211621202	1q32.2 - 1q32.3	T6, T2,	2	215526	28.5714	0.0357143	14
1	211499957	211548287	+	NM_004619	TRAF5	0	100	22.4246	1	211405676	211621202	1q32.2 - 1q32.3	T6, T2,	2	215526	28.5714	0.0357143	14
1	211500148	211548287	+	NM_001033910	TRAF5	0	100	22.3359	1	211405676	211621202	1q32.2 - 1q32.3	T6, T2,	2	215526	28.5714	0.0357143	14
1	211519706	211548287	+	NM_145759	TRAF5	0	100	13.2614	1	211405676	211621202	1q32.2 - 1q32.3	T6, T2,	2	215526	28.5714	0.0357143	14
1	211556097	211605878	+	NR_026761	C1orf97	0	100	23.0978	1	211405676	211621202	1q32.2 - 1q32.3	T6, T2,	2	215526	28.5714	0.0357143	14
1	211649864	211666260	-	NM_001164688	RD3	0	100	1.10538	1	211621202	213104584	1q32.3	T6, T8, T2,	3	1483382	42.8571	0.0348259	134
1	211649864	211666260	-	NM_183059	RD3	0	100	1.10538	1	211621202	213104584	1q32.3	T6, T8, T2,	3	1483382	42.8571	0.0348259	134
1	211748381	211752100	-	NM_021194	SLC30A1	0	100	0.250778	1	211621202	213104584	1q32.3	T6, T8, T2,	3	1483382	42.8571	0.0348259	134
1	211831599	211848973	-	NM_001204182	NEK2	0	100	1.17131	1	211621202	213104584	1q32.3	T6, T8, T2,	3	1483382	42.8571	0.0348259	134
1	211836114	211848973	-	NM_002497	NEK2	0	100	0.866937	1	211621202	213104584	1q32.3	T6, T8, T2,	3	1483382	42.8571	0.0348259	134
1	211839773	211848973	-	NM_001204183	NEK2	0	100	0.620271	1	211621202	213104584	1q32.3	T6, T8, T2,	3	1483382	42.8571	0.0348259	134
1	211916799	212004115	-	NM_014873	LPGAT1	0	100	5.88634	1	211621202	213104584	1q32.3	T6, T8, T2,	3	1483382	42.8571	0.0348259	134
1	212113741	212209003	-	NM_001199809	INTS7	0	100	6.42201	1	211621202	213104584	1q32.3	T6, T8, T2,	3	1483382	42.8571	0.0348259	134
1	212113741	212209003	-	NM_001199811	INTS7	0	100	6.42201	1	211621202	213104584	1q32.3	T6, T8, T2,	3	1483382	42.8571	0.0348259	134
1	212113741	212209003	-	NM_001199812	INTS7	0	100	6.42201	1	211621202	213104584	1q32.3	T6, T8, T2,	3	1483382	42.8571	0.0348259	134
1	212113741	212209003	-	NM_015434	INTS7	0	100	6.42201	1	211621202	213104584	1q32.3	T6, T8, T2,	3	1483382	42.8571	0.0348259	134
1	212113741	212209003	-	NR_037667	INTS7	0	100	6.42201	1	211621202	213104584	1q32.3	T6, T8, T2,	3	1483382	42.8571	0.0348259	134
1	212208919	212278188	+	NM_016448	DTL	0	100	4.66973	1	211621202	213104584	1q32.3	T6, T8, T2,	3	1483382	42.8571	0.0348259	134
1	212250955	212251028	+	NR_036068	MIR3122	0	100	0.0049886	1	211621202	213104584	1q32.3	T6, T8, T2,	3	1483382	42.8571	0.0348259	134
1	212458879	212535206	+	NM_006243	PPP2R5A	0	100	5.14554	1	211621202	213104584	1q32.3	T6, T8, T2,	3	1483382	42.8571	0.0348259	134
1	212475148	212535206	+	NM_001199756	PPP2R5A	0	100	4.04879	1	211621202	213104584	1q32.3	T6, T8, T2,	3	1483382	42.8571	0.0348259	134
1	212526160	212526293	+	NR_004389	SNORA16B	0	100	0.00903341	1	211621202	213104584	1q32.3	T6, T8, T2,	3	1483382	42.8571	0.0348259	134
1	212537816	212588244	-	NM_001198862	TMEM206	0	100	3.39959	1	211621202	213104584	1q32.3	T6, T8, T2,	3	1483382	42.8571	0.0348259	134
1	212537816	212588268	-	NM_018252	TMEM206	0	100	3.40121	1	211621202	213104584	1q32.3	T6, T8, T2,	3	1483382	42.8571	0.0348259	134
1	212606229	212619722	+	NM_013349	NENF	0	100	0.909677	1	211621202	213104584	1q32.3	T6, T8, T2,	3	1483382	42.8571	0.0348259	134
1	212606229	212619722	+	NR_026598	NENF	0	100	0.909677	1	211621202	213104584	1q32.3	T6, T8, T2,	3	1483382	42.8571	0.0348259	134
1	212738697	212794117	+	NM_001030287	ATF3	0	100	3.73612	1	211621202	213104584	1q32.3	T6, T8, T2,	3	1483382	42.8571	0.0348259	134
1	212781994	212794117	+	NM_001040619	ATF3	0	100	0.817321	1	211621202	213104584	1q32.3	T6, T8, T2,	3	1483382	42.8571	0.0348259	134
1	212781994	212794117	+	NM_001674	ATF3	0	100	0.817321	1	211621202	213104584	1q32.3	T6, T8, T2,	3	1483382	42.8571	0.0348259	134
1	212797789	212800121	+	NM_153606	FAM71A	0	100	0.157276	1	211621202	213104584	1q32.3	T6, T8, T2,	3	1483382	42.8571	0.0348259	134
1	212859759	212873328	-	NM_018664	BATF3	0	100	0.914801	1	211621202	213104584	1q32.3	T6, T8, T2,	3	1483382	42.8571	0.0348259	134
1	212899495	212965140	-	NM_001042549	NSL1	0	100	4.42543	1	211621202	213104584	1q32.3	T6, T8, T2,	3	1483382	42.8571	0.0348259	134
1	212899495	212965140	-	NM_015471	NSL1	0	100	4.42543	1	211621202	213104584	1q32.3	T6, T8, T2,	3	1483382	42.8571	0.0348259	134
1	212965170	212990168	+	NM_001042552	TATDN3	0	100	1.68527	1	211621202	213104584	1q32.3	T6, T8, T2,	3	1483382	42.8571	0.0348259	134
1	212965170	212990168	+	NM_001042553	TATDN3	0	100	1.68527	1	211621202	213104584	1q32.3	T6, T8, T2,	3	1483382	42.8571	0.0348259	134
1	212965170	212990168	+	NM_001146169	TATDN3	0	100	1.68527	1	211621202	213104584	1q32.3	T6, T8, T2,	3	1483382	42.8571	0.0348259	134
1	212965170	212990168	+	NM_001146170	TATDN3	0	100	1.68527	1	211621202	213104584	1q32.3	T6, T8, T2,	3	1483382	42.8571	0.0348259	134
1	212965170	212990168	+	NM_001146171	TATDN3	0	100	1.68527	1	211621202	213104584	1q32.3	T6, T8, T2,	3	1483382	42.8571	0.0348259	134
1	213003485	213020992	-	NM_001024601	C1orf227	0	100	1.18028	1	211621202	213104584	1q32.3	T6, T8, T2,	3	1483382	42.8571	0.0348259	134
1	213029946	213031481	-	NR_027285	NCRNA00292	0	100	0.103547	1	211621202	213104584	1q32.3	T6, T8, T2,	3	1483382	42.8571	0.0348259	134
1	213029946	213031481	-	NR_027286	NCRNA00292	0	100	0.103547	1	211621202	213104584	1q32.3	T6, T8, T2,	3	1483382	42.8571	0.0348259	134
1	213031597	213072706	+	NM_014053	FLVCR1	0	100	2.77137	1	211621202	213104584	1q32.3	T6, T8, T2,	3	1483382	42.8571	0.0348259	134
1	213123887	213164928	+	NM_001136474	VASH2	0	100	0.500789	1	213104584	221300058	1q32.3 - 1q41	T8, T2,	2	8195474	28.5714	0.0325953	813
1	213123887	213164928	+	NM_001136475	VASH2	0	100	0.500789	1	213104584	221300058	1q32.3 - 1q41	T8, T2,	2	8195474	28.5714	0.0325953	813
1	213123887	213164928	+	NM_024749	VASH2	0	100	0.500789	1	213104584	221300058	1q32.3 - 1q41	T8, T2,	2	8195474	28.5714	0.0325953	813
1	213165524	213189169	-	NM_144567	ANGEL2	0	100	0.288525	1	213104584	221300058	1q32.3 - 1q41	T8, T2,	2	8195474	28.5714	0.0325953	813
1	213224588	213446809	+	NM_001136138	RPS6KC1	0	100	2.71152	1	213104584	221300058	1q32.3 - 1q41	T8, T2,	2	8195474	28.5714	0.0325953	813
1	213224588	213446809	+	NM_012424	RPS6KC1	0	100	2.71152	1	213104584	221300058	1q32.3 - 1q41	T8, T2,	2	8195474	28.5714	0.0325953	813
1	213991095	214139609	-	NR_037850	LOC100505832	0	100	1.81216	1	213104584	221300058	1q32.3 - 1q41	T8, T2,	2	8195474	28.5714	0.0325953	813
1	214161860	214209763	+	NM_002763	PROX1	0	100	0.584518	1	213104584	221300058	1q32.3 - 1q41	T8, T2,	2	8195474	28.5714	0.0325953	813
1	214454565	214510478	+	NM_020197	SMYD2	0	100	0.682255	1	213104584	221300058	1q32.3 - 1q41	T8, T2,	2	8195474	28.5714	0.0325953	813
1	214522039	214725025	-	NM_005401	PTPN14	0	100	2.47682	1	213104584	221300058	1q32.3 - 1q41	T8, T2,	2	8195474	28.5714	0.0325953	813
1	214776532	214837915	+	NM_016343	CENPF	0	100	0.748999	1	213104584	221300058	1q32.3 - 1q41	T8, T2,	2	8195474	28.5714	0.0325953	813
1	215178885	215410437	+	NM_001017424	KCNK2	0	100	2.82538	1	213104584	221300058	1q32.3 - 1q41	T8, T2,	2	8195474	28.5714	0.0325953	813
1	215256560	215410437	+	NM_001017425	KCNK2	0	100	1.8776	1	213104584	221300058	1q32.3 - 1q41	T8, T2,	2	8195474	28.5714	0.0325953	813
1	215256560	215410437	+	NM_014217	KCNK2	0	100	1.8776	1	213104584	221300058	1q32.3 - 1q41	T8, T2,	2	8195474	28.5714	0.0325953	813
1	215740735	215795150	+	NM_016121	KCTD3	0	100	0.663976	1	213104584	221300058	1q32.3 - 1q41	T8, T2,	2	8195474	28.5714	0.0325953	813
1	215796236	216596739	-	NM_206933	USH2A	0	100	9.76763	1	213104584	221300058	1q32.3 - 1q41	T8, T2,	2	8195474	28.5714	0.0325953	813
1	216347292	216596739	-	NM_007123	USH2A	0	100	3.04373	1	213104584	221300058	1q32.3 - 1q41	T8, T2,	2	8195474	28.5714	0.0325953	813
1	216676588	216896808	-	NM_001438	ESRRG	0	100	2.6871	1	213104584	221300058	1q32.3 - 1q41	T8, T2,	2	8195474	28.5714	0.0325953	813
1	216676588	217262977	-	NM_206594	ESRRG	0	100	7.15505	1	213104584	221300058	1q32.3 - 1q41	T8, T2,	2	8195474	28.5714	0.0325953	813
1	216676588	217262977	-	NM_206595	ESRRG	0	100	7.15505	1	213104584	221300058	1q32.3 - 1q41	T8, T2,	2	8195474	28.5714	0.0325953	813
1	216676596	217311098	-	NM_001134285	ESRRG	0	100	7.74211	1	213104584	221300058	1q32.3 - 1q41	T8, T2,	2	8195474	28.5714	0.0325953	813
1	216676596	216896796	-	NR_024099	ESRRG	0	100	2.68686	1	213104584	221300058	1q32.3 - 1q41	T8, T2,	2	8195474	28.5714	0.0325953	813
1	217603834	217804410	-	NM_018040	GPATCH2	0	100	2.44741	1	213104584	221300058	1q32.3 - 1q41	T8, T2,	2	8195474	28.5714	0.0325953	813
1	217804695	218040485	+	NM_138796	SPATA17	0	100	2.87709	1	213104584	221300058	1q32.3 - 1q41	T8, T2,	2	8195474	28.5714	0.0325953	813
1	218458629	218511326	+	NM_016052	RRP15	0	100	0.643013	1	213104584	221300058	1q32.3 - 1q41	T8, T2,	2	8195474	28.5714	0.0325953	813
1	218518676	218617962	+	NM_001135599	TGFB2	0	100	1.21149	1	213104584	221300058	1q32.3 - 1q41	T8, T2,	2	8195474	28.5714	0.0325953	813
1	218518676	218617962	+	NM_003238	TGFB2	0	100	1.21149	1	213104584	221300058	1q32.3 - 1q41	T8, T2,	2	8195474	28.5714	0.0325953	813
1	219347192	219386208	+	NM_138794	LYPLAL1	0	100	0.47608	1	213104584	221300058	1q32.3 - 1q41	T8, T2,	2	8195474	28.5714	0.0325953	813
1	220087606	220101994	-	NM_018713	SLC30A10	0	100	0.175572	1	213104584	221300058	1q32.3 - 1q41	T8, T2,	2	8195474	28.5714	0.0325953	813
1	220141942	220220001	-	NM_004446	EPRS	0	100	0.952477	1	213104584	221300058	1q32.3 - 1q41	T8, T2,	2	8195474	28.5714	0.0325953	813
1	220230824	220263192	-	NM_006085	BPNT1	0	100	0.394962	1	213104584	221300058	1q32.3 - 1q41	T8, T2,	2	8195474	28.5714	0.0325953	813
1	220267455	220321384	+	NM_018060	IARS2	0	100	0.658046	1	213104584	221300058	1q32.3 - 1q41	T8, T2,	2	8195474	28.5714	0.0325953	813
1	220291195	220291305	-	NR_029628	MIR215	0	100	0.00135441	1	213104584	221300058	1q32.3 - 1q41	T8, T2,	2	8195474	28.5714	0.0325953	813
1	220291499	220291584	-	NR_029711	MIR194-1	0	100	0.00104936	1	213104584	221300058	1q32.3 - 1q41	T8, T2,	2	8195474	28.5714	0.0325953	813
1	220321610	220445844	-	NM_012414	RAB3GAP2	0	100	1.5159	1	213104584	221300058	1q32.3 - 1q41	T8, T2,	2	8195474	28.5714	0.0325953	813
1	220373884	220373962	-	NR_031705	MIR664	0	100	0.000963947	1	213104584	221300058	1q32.3 - 1q41	T8, T2,	2	8195474	28.5714	0.0325953	813
1	220373888	220374019	-	NR_002994	SNORA36B	0	100	0.00161064	1	213104584	221300058	1q32.3 - 1q41	T8, T2,	2	8195474	28.5714	0.0325953	813
1	220439521	220441058	-	NR_001587	AURKAPS1	0	100	0.0187665	1	213104584	221300058	1q32.3 - 1q41	T8, T2,	2	8195474	28.5714	0.0325953	813
1	220701568	220837800	+	NM_018650	MARK1	0	100	1.6623	1	213104584	221300058	1q32.3 - 1q41	T8, T2,	2	8195474	28.5714	0.0325953	813
1	220863628	220872500	+	NM_024709	C1orf115	0	100	0.108267	1	213104584	221300058	1q32.3 - 1q41	T8, T2,	2	8195474	28.5714	0.0325953	813
1	220921676	220957597	+	NM_017898	MOSC2	0	100	0.438315	1	213104584	221300058	1q32.3 - 1q41	T8, T2,	2	8195474	28.5714	0.0325953	813
1	220960039	220987742	+	NM_022746	MOSC1	0	100	0.33804	1	213104584	221300058	1q32.3 - 1q41	T8, T2,	2	8195474	28.5714	0.0325953	813
1	221052743	221058401	+	NM_021958	HLX	0	100	0.0690503	1	213104584	221300058	1q32.3 - 1q41	T8, T2,	2	8195474	28.5714	0.0325953	813
1	221503270	221509639	-	NR_024236	LOC400804	0	100	0.985893	1	221300058	221946172	1q41	T6, T8, T2,	3	646114	42.8571	0.0410959	73
1	221874764	221915517	-	NM_007207	DUSP10	0	100	6.30755	1	221300058	221946172	1q41	T6, T8, T2,	3	646114	42.8571	0.0410959	73
1	221874764	221910803	-	NM_144728	DUSP10	0	100	5.57795	1	221300058	221946172	1q41	T6, T8, T2,	3	646114	42.8571	0.0410959	73
1	221874764	221915517	-	NM_144729	DUSP10	0	100	6.30755	1	221300058	221946172	1q41	T6, T8, T2,	3	646114	42.8571	0.0410959	73
1	222695602	222721445	-	NM_024746	HHIPL2	0	100	2.85119	1	222402787	223309213	1q41	T6, T8, T2,	3	906426	42.8571	0.0151515	44
1	222731244	222763276	-	NM_001201536	TAF1A	0	100	3.53399	1	222402787	223309213	1q41	T6, T8, T2,	3	906426	42.8571	0.0151515	44
1	222731244	222763276	-	NM_139352	TAF1A	0	100	3.53399	1	222402787	223309213	1q41	T6, T8, T2,	3	906426	42.8571	0.0151515	44
1	222731650	222763276	-	NM_005681	TAF1A	0	100	3.48919	1	222402787	223309213	1q41	T6, T8, T2,	3	906426	42.8571	0.0151515	44
1	222791444	222841352	+	NM_198551	MIA3	0	100	5.50612	1	222402787	223309213	1q41	T6, T8, T2,	3	906426	42.8571	0.0151515	44
1	222841355	222885865	-	NM_022831	AIDA	0	100	4.9106	1	222402787	223309213	1q41	T6, T8, T2,	3	906426	42.8571	0.0151515	44
1	222885906	222906107	+	NM_144695	BROX	0	100	2.22875	1	222402787	223309213	1q41	T6, T8, T2,	3	906426	42.8571	0.0151515	44
1	222910558	222924003	+	NM_207468	FAM177B	0	100	1.48341	1	222402787	223309213	1q41	T6, T8, T2,	3	906426	42.8571	0.0151515	44
1	222988431	223179338	+	NM_032890	DISP1	0	100	21.0616	1	222402787	223309213	1q41	T6, T8, T2,	3	906426	42.8571	0.0151515	44
1	223282748	223316625	-	NM_003268	TLR5	7412	78.1215	2.91982	1	222402787	223309213	1q41	T6, T8, T2,	3	906426	42.8571	0.0151515	44
1	223282748	223316625	-	NM_003268	TLR5	0	21.8815	2.22868	1	223309213	223641831	1q41	T6, T2,	2	332618	28.5714	0.0595238	42
1	223394161	223537545	-	NM_017982	SUSD4	0	100	43.1079	1	223309213	223641831	1q41	T6, T2,	2	332618	28.5714	0.0595238	42
1	223408252	223537545	-	NM_001037175	SUSD4	0	100	38.8715	1	223309213	223641831	1q41	T6, T2,	2	332618	28.5714	0.0595238	42
1	223566715	223568813	+	NM_152610	C1orf65	0	100	0.631052	1	223309213	223641831	1q41	T6, T2,	2	332618	28.5714	0.0595238	42
1	224301791	224349750	+	NM_001136115	FBXO28	45500	5.12927	0.37052	1	224347291	225011221	1q42.11 - 1q42.12	T2, T3,	2	663930	28.5714	0.030303	66
1	224301791	224349750	+	NM_015176	FBXO28	45500	5.12927	0.37052	1	224347291	225011221	1q42.11 - 1q42.12	T2, T3,	2	663930	28.5714	0.030303	66
1	224370928	224381143	+	NM_003676	DEGS1	0	100	1.53871	1	224347291	225011221	1q42.11 - 1q42.12	T2, T3,	2	663930	28.5714	0.030303	66
1	224415036	224517873	-	NM_002533	NVL	0	100	15.4893	1	224347291	225011221	1q42.11 - 1q42.12	T2, T3,	2	663930	28.5714	0.030303	66
1	224415036	224517873	-	NM_206840	NVL	0	100	15.4893	1	224347291	225011221	1q42.11 - 1q42.12	T2, T3,	2	663930	28.5714	0.030303	66
1	224444706	224444844	-	NR_031574	MIR320B2	0	100	0.0209359	1	224347291	225011221	1q42.11 - 1q42.12	T2, T3,	2	663930	28.5714	0.030303	66
1	224544595	224563696	+	NM_014184	CNIH4	0	100	2.87711	1	224347291	225011221	1q42.11 - 1q42.12	T2, T3,	2	663930	28.5714	0.030303	66
1	224572845	224622002	-	NM_001115113	WDR26	0	100	7.40408	1	224347291	225011221	1q42.11 - 1q42.12	T2, T3,	2	663930	28.5714	0.030303	66
1	224572845	224622002	-	NM_025160	WDR26	0	100	7.40408	1	224347291	225011221	1q42.11 - 1q42.12	T2, T3,	2	663930	28.5714	0.030303	66
1	224804179	224928250	+	NM_152495	CNIH3	0	100	18.6875	1	224347291	225011221	1q42.11 - 1q42.12	T2, T3,	2	663930	28.5714	0.030303	66
1	225117356	225211992	+	NM_001145154	DNAH14	0	100	29.7212	1	225011221	225329636	1q42.12	T8, T2, T3,	3	318415	42.8571	0.0416667	16
1	225117356	225586997	+	NM_001373	DNAH14	212280	54.7996	5.98907	1	225329636	229626832	1q42.12 - 1q42.13	T8, T2,	2	4297196	28.5714	0.0449871	389
1	225117356	225586997	+	NM_001373	DNAH14	0	45.2006	66.6678	1	225011221	225329636	1q42.12	T8, T2, T3,	3	318415	42.8571	0.0416667	16
1	225117363	225155627	+	NM_144989	DNAH14	0	100	12.0173	1	225011221	225329636	1q42.12	T8, T2, T3,	3	318415	42.8571	0.0416667	16
1	225589204	225615816	-	NM_002296	LBR	0	100	0.619311	1	225329636	229626832	1q42.12 - 1q42.13	T8, T2,	2	4297196	28.5714	0.0449871	389
1	225589204	225616558	-	NM_194442	LBR	0	100	0.636578	1	225329636	229626832	1q42.12 - 1q42.13	T8, T2,	2	4297196	28.5714	0.0449871	389
1	225674534	225840846	-	NM_001008493	ENAH	0	100	3.87027	1	225329636	229626832	1q42.12 - 1q42.13	T8, T2,	2	4297196	28.5714	0.0449871	389
1	225674534	225840846	-	NM_018212	ENAH	0	100	3.87027	1	225329636	229626832	1q42.12 - 1q42.13	T8, T2,	2	4297196	28.5714	0.0449871	389
1	225965515	225978169	+	NM_001130440	SRP9	0	100	0.294494	1	225329636	229626832	1q42.12 - 1q42.13	T8, T2,	2	4297196	28.5714	0.0449871	389
1	225965515	225978169	+	NM_003133	SRP9	0	100	0.294494	1	225329636	229626832	1q42.12 - 1q42.13	T8, T2,	2	4297196	28.5714	0.0449871	389
1	225997797	226033263	+	NM_001136018	EPHX1	0	100	0.825352	1	225329636	229626832	1q42.12 - 1q42.13	T8, T2,	2	4297196	28.5714	0.0449871	389
1	226013002	226033263	+	NM_000120	EPHX1	0	100	0.471517	1	225329636	229626832	1q42.12 - 1q42.13	T8, T2,	2	4297196	28.5714	0.0449871	389
1	226033233	226070421	-	NM_014698	TMEM63A	0	100	0.865425	1	225329636	229626832	1q42.12 - 1q42.13	T8, T2,	2	4297196	28.5714	0.0449871	389
1	226073982	226076847	-	NM_020997	LEFTY1	0	100	0.0666946	1	225329636	229626832	1q42.12 - 1q42.13	T8, T2,	2	4297196	28.5714	0.0449871	389
1	226107580	226111966	-	NM_013328	PYCR2	0	100	0.10209	1	225329636	229626832	1q42.12 - 1q42.13	T8, T2,	2	4297196	28.5714	0.0449871	389
1	226124298	226129084	-	NM_001172425	LEFTY2	0	100	0.111398	1	225329636	229626832	1q42.12 - 1q42.13	T8, T2,	2	4297196	28.5714	0.0449871	389
1	226124298	226129084	-	NM_003240	LEFTY2	0	100	0.111398	1	225329636	229626832	1q42.12 - 1q42.13	T8, T2,	2	4297196	28.5714	0.0449871	389
1	226170403	226187067	-	NM_152608	C1orf55	0	100	0.387811	1	225329636	229626832	1q42.12 - 1q42.13	T8, T2,	2	4297196	28.5714	0.0449871	389
1	226250408	226259704	+	NM_002107	H3F3A	0	100	0.21635	1	225329636	229626832	1q42.12 - 1q42.13	T8, T2,	2	4297196	28.5714	0.0449871	389
1	226250428	226259704	+	NR_002315	LOC440926	0	100	0.215885	1	225329636	229626832	1q42.12 - 1q42.13	T8, T2,	2	4297196	28.5714	0.0449871	389
1	226332380	226374424	-	NM_022735	ACBD3	0	100	0.978428	1	225329636	229626832	1q42.12 - 1q42.13	T8, T2,	2	4297196	28.5714	0.0449871	389
1	226411383	226413514	+	NM_031944	MIXL1	0	100	0.0496137	1	225329636	229626832	1q42.12 - 1q42.13	T8, T2,	2	4297196	28.5714	0.0449871	389
1	226418861	226497199	-	NM_173083	LIN9	0	100	1.82303	1	225329636	229626832	1q42.12 - 1q42.13	T8, T2,	2	4297196	28.5714	0.0449871	389
1	226548392	226595802	-	NM_001618	PARP1	0	100	1.1033	1	225329636	229626832	1q42.12 - 1q42.13	T8, T2,	2	4297196	28.5714	0.0449871	389
1	226736501	226796916	+	NM_001003665	C1orf95	0	100	1.40594	1	225329636	229626832	1q42.12 - 1q42.13	T8, T2,	2	4297196	28.5714	0.0449871	389
1	226819391	226926877	-	NM_002221	ITPKB	0	100	2.50133	1	225329636	229626832	1q42.12 - 1q42.13	T8, T2,	2	4297196	28.5714	0.0449871	389
1	227058273	227083805	+	NM_000447	PSEN2	0	100	0.594178	1	225329636	229626832	1q42.12 - 1q42.13	T8, T2,	2	4297196	28.5714	0.0449871	389
1	227058273	227083805	+	NM_012486	PSEN2	0	100	0.594178	1	225329636	229626832	1q42.12 - 1q42.13	T8, T2,	2	4297196	28.5714	0.0449871	389
1	227127938	227175247	+	NM_020247	ADCK3	0	100	1.10095	1	225329636	229626832	1q42.12 - 1q42.13	T8, T2,	2	4297196	28.5714	0.0449871	389
1	227177566	227505827	-	NM_003607	CDC42BPA	0	100	7.63898	1	225329636	229626832	1q42.12 - 1q42.13	T8, T2,	2	4297196	28.5714	0.0449871	389
1	227177566	227505827	-	NM_014826	CDC42BPA	0	100	7.63898	1	225329636	229626832	1q42.12 - 1q42.13	T8, T2,	2	4297196	28.5714	0.0449871	389
1	227751220	227850165	+	NM_178549	ZNF678	0	100	2.30257	1	225329636	229626832	1q42.12 - 1q42.13	T8, T2,	2	4297196	28.5714	0.0449871	389
1	227751220	227850165	+	NR_033184	ZNF678	0	100	2.30257	1	225329636	229626832	1q42.12 - 1q42.13	T8, T2,	2	4297196	28.5714	0.0449871	389
1	227884733	227885409	-	NR_036753	ZNF847P	0	100	0.0157545	1	225329636	229626832	1q42.12 - 1q42.13	T8, T2,	2	4297196	28.5714	0.0449871	389
1	227916240	227922056	+	NR_024485	LOC100130093	0	100	0.135367	1	225329636	229626832	1q42.12 - 1q42.13	T8, T2,	2	4297196	28.5714	0.0449871	389
1	227916240	227922056	+	NR_024486	LOC100130093	0	100	0.135367	1	225329636	229626832	1q42.12 - 1q42.13	T8, T2,	2	4297196	28.5714	0.0449871	389
1	227918890	227923113	-	NM_001161465	JMJD4	0	100	0.0982966	1	225329636	229626832	1q42.12 - 1q42.13	T8, T2,	2	4297196	28.5714	0.0449871	389
1	227918890	227923113	-	NM_023007	JMJD4	0	100	0.0982966	1	225329636	229626832	1q42.12 - 1q42.13	T8, T2,	2	4297196	28.5714	0.0449871	389
1	227922697	227968933	+	NM_053052	SNAP47	0	100	1.07598	1	225329636	229626832	1q42.12 - 1q42.13	T8, T2,	2	4297196	28.5714	0.0449871	389
1	228003418	228034172	+	NM_183062	PRSS38	0	100	0.715699	1	225329636	229626832	1q42.12 - 1q42.13	T8, T2,	2	4297196	28.5714	0.0449871	389
1	228109165	228135677	-	NM_003395	WNT9A	0	100	0.616984	1	225329636	229626832	1q42.12 - 1q42.13	T8, T2,	2	4297196	28.5714	0.0449871	389
1	228194723	228248973	+	NM_033131	WNT3A	0	100	1.26247	1	225329636	229626832	1q42.12 - 1q42.13	T8, T2,	2	4297196	28.5714	0.0449871	389
1	228270361	228286914	+	NM_001024226	ARF1	0	100	0.385228	1	225329636	229626832	1q42.12 - 1q42.13	T8, T2,	2	4297196	28.5714	0.0449871	389
1	228270361	228286914	+	NM_001658	ARF1	0	100	0.385228	1	225329636	229626832	1q42.12 - 1q42.13	T8, T2,	2	4297196	28.5714	0.0449871	389
1	228270851	228286914	+	NM_001024227	ARF1	0	100	0.373825	1	225329636	229626832	1q42.12 - 1q42.13	T8, T2,	2	4297196	28.5714	0.0449871	389
1	228270851	228286914	+	NM_001024228	ARF1	0	100	0.373825	1	225329636	229626832	1q42.12 - 1q42.13	T8, T2,	2	4297196	28.5714	0.0449871	389
1	228284964	228285043	+	NR_037415	MIR3620	0	100	0.00186168	1	225329636	229626832	1q42.12 - 1q42.13	T8, T2,	2	4297196	28.5714	0.0449871	389
1	228288428	228291023	-	NM_024319	C1orf35	0	100	0.0604115	1	225329636	229626832	1q42.12 - 1q42.13	T8, T2,	2	4297196	28.5714	0.0449871	389
1	228294380	228297014	-	NM_181441	MRPL55	0	100	0.061319	1	225329636	229626832	1q42.12 - 1q42.13	T8, T2,	2	4297196	28.5714	0.0449871	389
1	228294380	228297014	-	NM_181454	MRPL55	0	100	0.061319	1	225329636	229626832	1q42.12 - 1q42.13	T8, T2,	2	4297196	28.5714	0.0449871	389
1	228294380	228297014	-	NM_181455	MRPL55	0	100	0.061319	1	225329636	229626832	1q42.12 - 1q42.13	T8, T2,	2	4297196	28.5714	0.0449871	389
1	228294380	228297014	-	NM_181456	MRPL55	0	100	0.061319	1	225329636	229626832	1q42.12 - 1q42.13	T8, T2,	2	4297196	28.5714	0.0449871	389
1	228294380	228297014	-	NM_181462	MRPL55	0	100	0.061319	1	225329636	229626832	1q42.12 - 1q42.13	T8, T2,	2	4297196	28.5714	0.0449871	389
1	228294380	228297014	-	NM_181463	MRPL55	0	100	0.061319	1	225329636	229626832	1q42.12 - 1q42.13	T8, T2,	2	4297196	28.5714	0.0449871	389
1	228294380	228297014	-	NM_181464	MRPL55	0	100	0.061319	1	225329636	229626832	1q42.12 - 1q42.13	T8, T2,	2	4297196	28.5714	0.0449871	389
1	228294380	228297014	-	NM_181465	MRPL55	0	100	0.061319	1	225329636	229626832	1q42.12 - 1q42.13	T8, T2,	2	4297196	28.5714	0.0449871	389
1	228327929	228336656	+	NM_000858	GUK1	0	100	0.203109	1	225329636	229626832	1q42.12 - 1q42.13	T8, T2,	2	4297196	28.5714	0.0449871	389
1	228327929	228336656	+	NM_001159390	GUK1	0	100	0.203109	1	225329636	229626832	1q42.12 - 1q42.13	T8, T2,	2	4297196	28.5714	0.0449871	389
1	228332404	228336656	+	NM_001159391	GUK1	0	100	0.0989715	1	225329636	229626832	1q42.12 - 1q42.13	T8, T2,	2	4297196	28.5714	0.0449871	389
1	228337553	228347528	+	NM_020435	GJC2	0	100	0.232151	1	225329636	229626832	1q42.12 - 1q42.13	T8, T2,	2	4297196	28.5714	0.0449871	389
1	228353429	228369959	+	NM_001010867	IBA57	0	100	0.384693	1	225329636	229626832	1q42.12 - 1q42.13	T8, T2,	2	4297196	28.5714	0.0449871	389
1	228395861	228566576	+	NM_001098623	OBSCN	0	100	3.97273	1	225329636	229626832	1q42.12 - 1q42.13	T8, T2,	2	4297196	28.5714	0.0449871	389
1	228395861	228548952	+	NM_052843	OBSCN	0	100	3.5626	1	225329636	229626832	1q42.12 - 1q42.13	T8, T2,	2	4297196	28.5714	0.0449871	389
1	228581377	228594518	-	NM_145214	TRIM11	0	100	0.305827	1	225329636	229626832	1q42.12 - 1q42.13	T8, T2,	2	4297196	28.5714	0.0449871	389
1	228595636	228604584	-	NM_001024940	TRIM17	0	100	0.208252	1	225329636	229626832	1q42.12 - 1q42.13	T8, T2,	2	4297196	28.5714	0.0449871	389
1	228595636	228604584	-	NM_016102	TRIM17	0	100	0.208252	1	225329636	229626832	1q42.12 - 1q42.13	T8, T2,	2	4297196	28.5714	0.0449871	389
1	228596475	228604584	-	NM_001134855	TRIM17	0	100	0.188728	1	225329636	229626832	1q42.12 - 1q42.13	T8, T2,	2	4297196	28.5714	0.0449871	389
1	228612546	228613027	-	NM_003493	HIST3H3	0	100	0.0112166	1	225329636	229626832	1q42.12 - 1q42.13	T8, T2,	2	4297196	28.5714	0.0449871	389
1	228645065	228645561	-	NM_033445	HIST3H2A	0	100	0.0115657	1	225329636	229626832	1q42.12 - 1q42.13	T8, T2,	2	4297196	28.5714	0.0449871	389
1	228645808	228646260	+	NM_175055	HIST3H2BB	0	100	0.0105418	1	225329636	229626832	1q42.12 - 1q42.13	T8, T2,	2	4297196	28.5714	0.0449871	389
1	228675068	228683890	+	NM_001010858	RNF187	0	100	0.20532	1	225329636	229626832	1q42.12 - 1q42.13	T8, T2,	2	4297196	28.5714	0.0449871	389
1	228780394	228882417	+	NR_037962	RHOU	0	100	2.3742	1	225329636	229626832	1q42.12 - 1q42.13	T8, T2,	2	4297196	28.5714	0.0449871	389
1	228780657	228788160	+	NR_002834	DUSP5P	0	100	0.174625	1	225329636	229626832	1q42.12 - 1q42.13	T8, T2,	2	4297196	28.5714	0.0449871	389
1	228870824	228882417	+	NM_021205	RHOU	0	100	0.269804	1	225329636	229626832	1q42.12 - 1q42.13	T8, T2,	2	4297196	28.5714	0.0449871	389
1	229406879	229440519	+	NM_004578	RAB4A	0	100	0.782859	1	225329636	229626832	1q42.12 - 1q42.13	T8, T2,	2	4297196	28.5714	0.0449871	389
1	229440129	229441251	+	NM_006542	SPHAR	0	100	0.0261333	1	225329636	229626832	1q42.12 - 1q42.13	T8, T2,	2	4297196	28.5714	0.0449871	389
1	229456752	229478689	-	NM_145257	C1orf96	0	100	0.510519	1	225329636	229626832	1q42.12 - 1q42.13	T8, T2,	2	4297196	28.5714	0.0449871	389
1	229566993	229569844	-	NM_001100	ACTA1	0	100	0.0663688	1	225329636	229626832	1q42.12 - 1q42.13	T8, T2,	2	4297196	28.5714	0.0449871	389
1	229577044	229644089	-	NM_018230	NUP133	17257	74.261	1.15864	1	225329636	229626832	1q42.12 - 1q42.13	T8, T2,	2	4297196	28.5714	0.0449871	389
1	229761981	229795947	+	NM_014777	URB2	14072	58.5716	1.34612	1	229776053	231254003	1q42.13 - 1q42.2	T7, T2,	2	1477950	28.5714	0.0372093	215
1	230202956	230417876	+	NM_004481	GALNT2	0	100	14.5418	1	229776053	231254003	1q42.13 - 1q42.2	T7, T2,	2	1477950	28.5714	0.0372093	215
1	230457392	230513392	-	NM_024554	PGBD5	0	100	3.7891	1	229776053	231254003	1q42.13 - 1q42.2	T7, T2,	2	1477950	28.5714	0.0372093	215
1	230778202	230829732	+	NM_001145036	COG2	0	100	3.48665	1	229776053	231254003	1q42.13 - 1q42.2	T7, T2,	2	1477950	28.5714	0.0372093	215
1	230778202	230829732	+	NM_007357	COG2	0	100	3.48665	1	229776053	231254003	1q42.13 - 1q42.2	T7, T2,	2	1477950	28.5714	0.0372093	215
1	230838272	230850337	-	NM_000029	AGT	0	100	0.816401	1	229776053	231254003	1q42.13 - 1q42.2	T7, T2,	2	1477950	28.5714	0.0372093	215
1	230883130	230937519	+	NM_006615	CAPN9	0	100	3.68009	1	229776053	231254003	1q42.13 - 1q42.2	T7, T2,	2	1477950	28.5714	0.0372093	215
1	230883161	230937750	+	NM_016452	CAPN9	0	100	3.69363	1	229776053	231254003	1q42.13 - 1q42.2	T7, T2,	2	1477950	28.5714	0.0372093	215
1	230972865	231005336	-	NM_001136494	C1orf198	0	100	2.1971	1	229776053	231254003	1q42.13 - 1q42.2	T7, T2,	2	1477950	28.5714	0.0372093	215
1	230972865	230991783	-	NM_001136495	C1orf198	0	100	1.28008	1	229776053	231254003	1q42.13 - 1q42.2	T7, T2,	2	1477950	28.5714	0.0372093	215
1	230972865	231004303	-	NM_032800	C1orf198	0	100	2.1272	1	229776053	231254003	1q42.13 - 1q42.2	T7, T2,	2	1477950	28.5714	0.0372093	215
1	231041987	231114619	-	NM_001122835	TTC13	0	100	4.91444	1	229776053	231254003	1q42.13 - 1q42.2	T7, T2,	2	1477950	28.5714	0.0372093	215
1	231041987	231114619	-	NM_024525	TTC13	0	100	4.91444	1	229776053	231254003	1q42.13 - 1q42.2	T7, T2,	2	1477950	28.5714	0.0372093	215
1	231114823	231136480	+	NM_022786	ARV1	0	100	1.46541	1	229776053	231254003	1q42.13 - 1q42.2	T7, T2,	2	1477950	28.5714	0.0372093	215
1	231154704	231175996	-	NM_198552	FAM89A	0	100	1.44071	1	229776053	231254003	1q42.13 - 1q42.2	T7, T2,	2	1477950	28.5714	0.0372093	215
1	231155574	231155671	-	NR_031593	MIR1182	0	100	0.0066308	1	229776053	231254003	1q42.13 - 1q42.2	T7, T2,	2	1477950	28.5714	0.0372093	215
1	231298674	231357315	+	NM_001004342	TRIM67	0	22.4992	22.8013	1	231254003	231311867	1q42.2	T7, T2, T4,	3	57864	42.8571	0.190476	7
1	231298674	231357315	+	NM_001004342	TRIM67	13193	77.5025	6.49194	1	231311867	232011949	1q42.2	T7, T8, T2, T4,	4	700082	57.1429	0.00862069	58
1	231359509	231376925	-	NM_152379	C1orf131	0	100	2.48785	1	231311867	232011949	1q42.2	T7, T8, T2, T4,	4	700082	57.1429	0.00862069	58
1	231376919	231413720	+	NM_014236	GNPAT	0	100	5.25681	1	231311867	232011949	1q42.2	T7, T8, T2, T4,	4	700082	57.1429	0.00862069	58
1	231468482	231473579	-	NM_175876	EXOC8	0	100	0.728199	1	231311867	232011949	1q42.2	T7, T8, T2, T4,	4	700082	57.1429	0.00862069	58
1	231473682	231489990	+	NM_001010984	C1orf124	0	100	2.32958	1	231311867	232011949	1q42.2	T7, T8, T2, T4,	4	700082	57.1429	0.00862069	58
1	231473682	231489990	+	NM_032018	C1orf124	0	100	2.32958	1	231311867	232011949	1q42.2	T7, T8, T2, T4,	4	700082	57.1429	0.00862069	58
1	231499497	231560791	-	NM_022051	EGLN1	0	100	8.75539	1	231311867	232011949	1q42.2	T7, T8, T2, T4,	4	700082	57.1429	0.00862069	58
1	231611510	231612272	-	NR_033826	SNRPD2P2	0	100	0.108987	1	231311867	232011949	1q42.2	T7, T8, T2, T4,	4	700082	57.1429	0.00862069	58
1	231664399	231702270	+	NM_005999	TSNAX	0	100	5.40964	1	231311867	232011949	1q42.2	T7, T8, T2, T4,	4	700082	57.1429	0.00862069	58
1	231664399	232177020	+	NR_028393	TSNAX-DISC1	347550	32.2015	9.29267	1	232011949	233788316	1q42.2	T7, T8, T2,	3	1776367	42.8571	0.045977	261
1	231664399	232177020	+	NR_028393	TSNAX-DISC1	0	67.7987	49.6443	1	231311867	232011949	1q42.2	T7, T8, T2, T4,	4	700082	57.1429	0.00862069	58
1	231664399	231954991	+	NR_028394	TSNAX-DISC1	0	100	41.5084	1	231311867	232011949	1q42.2	T7, T8, T2, T4,	4	700082	57.1429	0.00862069	58
1	231664399	231954991	+	NR_028395	TSNAX-DISC1	0	100	41.5084	1	231311867	232011949	1q42.2	T7, T8, T2, T4,	4	700082	57.1429	0.00862069	58
1	231664399	231954991	+	NR_028396	TSNAX-DISC1	0	100	41.5084	1	231311867	232011949	1q42.2	T7, T8, T2, T4,	4	700082	57.1429	0.00862069	58
1	231664399	231954991	+	NR_028397	TSNAX-DISC1	0	100	41.5084	1	231311867	232011949	1q42.2	T7, T8, T2, T4,	4	700082	57.1429	0.00862069	58
1	231664399	231954991	+	NR_028398	TSNAX-DISC1	0	100	41.5084	1	231311867	232011949	1q42.2	T7, T8, T2, T4,	4	700082	57.1429	0.00862069	58
1	231664399	231838308	+	NR_028399	TSNAX-DISC1	0	100	24.8413	1	231311867	232011949	1q42.2	T7, T8, T2, T4,	4	700082	57.1429	0.00862069	58
1	231664399	231886366	+	NR_028400	TSNAX-DISC1	0	100	31.706	1	231311867	232011949	1q42.2	T7, T8, T2, T4,	4	700082	57.1429	0.00862069	58
1	231727038	231747837	-	NR_034037	LOC100287814	0	100	2.97108	1	231311867	232011949	1q42.2	T7, T8, T2, T4,	4	700082	57.1429	0.00862069	58
1	231762561	232177020	+	NM_001012957	DISC1	249388	39.8282	9.29267	1	232011949	233788316	1q42.2	T7, T8, T2,	3	1776367	42.8571	0.045977	261
1	231762561	232177020	+	NM_001012957	DISC1	0	60.172	35.6228	1	231311867	232011949	1q42.2	T7, T8, T2, T4,	4	700082	57.1429	0.00862069	58
1	231762561	231859821	+	NM_001012958	DISC1	0	100	13.8928	1	231311867	232011949	1q42.2	T7, T8, T2, T4,	4	700082	57.1429	0.00862069	58
1	231762561	232002453	+	NM_001012959	DISC1	0	100	34.2664	1	231311867	232011949	1q42.2	T7, T8, T2, T4,	4	700082	57.1429	0.00862069	58
1	231762561	232177020	+	NM_001164537	DISC1	249388	39.8282	9.29267	1	232011949	233788316	1q42.2	T7, T8, T2,	3	1776367	42.8571	0.045977	261
1	231762561	232177020	+	NM_001164537	DISC1	0	60.172	35.6228	1	231311867	232011949	1q42.2	T7, T8, T2, T4,	4	700082	57.1429	0.00862069	58
1	231762561	232145401	+	NM_001164538	DISC1	249388	34.8586	7.51269	1	232011949	233788316	1q42.2	T7, T8, T2,	3	1776367	42.8571	0.045977	261
1	231762561	232145401	+	NM_001164538	DISC1	0	65.1417	35.6228	1	231311867	232011949	1q42.2	T7, T8, T2, T4,	4	700082	57.1429	0.00862069	58
1	231762561	231991126	+	NM_001164539	DISC1	0	100	32.6484	1	231311867	232011949	1q42.2	T7, T8, T2, T4,	4	700082	57.1429	0.00862069	58
1	231762561	232177020	+	NM_001164540	DISC1	249388	39.8282	9.29267	1	232011949	233788316	1q42.2	T7, T8, T2,	3	1776367	42.8571	0.045977	261
1	231762561	232177020	+	NM_001164540	DISC1	0	60.172	35.6228	1	231311867	232011949	1q42.2	T7, T8, T2, T4,	4	700082	57.1429	0.00862069	58
1	231762561	232145401	+	NM_001164541	DISC1	249388	34.8586	7.51269	1	232011949	233788316	1q42.2	T7, T8, T2,	3	1776367	42.8571	0.045977	261
1	231762561	232145401	+	NM_001164541	DISC1	0	65.1417	35.6228	1	231311867	232011949	1q42.2	T7, T8, T2, T4,	4	700082	57.1429	0.00862069	58
1	231762561	232095250	+	NM_001164542	DISC1	249388	25.0389	4.68946	1	232011949	233788316	1q42.2	T7, T8, T2,	3	1776367	42.8571	0.045977	261
1	231762561	232095250	+	NM_001164542	DISC1	0	74.9614	35.6228	1	231311867	232011949	1q42.2	T7, T8, T2, T4,	4	700082	57.1429	0.00862069	58
1	231762561	231954991	+	NM_001164544	DISC1	0	100	27.4869	1	231311867	232011949	1q42.2	T7, T8, T2, T4,	4	700082	57.1429	0.00862069	58
1	231762561	231954991	+	NM_001164545	DISC1	0	100	27.4869	1	231311867	232011949	1q42.2	T7, T8, T2, T4,	4	700082	57.1429	0.00862069	58
1	231762561	232095250	+	NM_001164546	DISC1	249388	25.0389	4.68946	1	232011949	233788316	1q42.2	T7, T8, T2,	3	1776367	42.8571	0.045977	261
1	231762561	232095250	+	NM_001164546	DISC1	0	74.9614	35.6228	1	231311867	232011949	1q42.2	T7, T8, T2, T4,	4	700082	57.1429	0.00862069	58
1	231762561	232145401	+	NM_001164547	DISC1	249388	34.8586	7.51269	1	232011949	233788316	1q42.2	T7, T8, T2,	3	1776367	42.8571	0.045977	261
1	231762561	232145401	+	NM_001164547	DISC1	0	65.1417	35.6228	1	231311867	232011949	1q42.2	T7, T8, T2, T4,	4	700082	57.1429	0.00862069	58
1	231762561	231954991	+	NM_001164548	DISC1	0	100	27.4869	1	231311867	232011949	1q42.2	T7, T8, T2, T4,	4	700082	57.1429	0.00862069	58
1	231762561	231907409	+	NM_001164549	DISC1	0	100	20.6903	1	231311867	232011949	1q42.2	T7, T8, T2, T4,	4	700082	57.1429	0.00862069	58
1	231762561	231859821	+	NM_001164550	DISC1	0	100	13.8928	1	231311867	232011949	1q42.2	T7, T8, T2, T4,	4	700082	57.1429	0.00862069	58
1	231762561	231886366	+	NM_001164551	DISC1	0	100	17.6845	1	231311867	232011949	1q42.2	T7, T8, T2, T4,	4	700082	57.1429	0.00862069	58
1	231762561	231859821	+	NM_001164552	DISC1	0	100	13.8928	1	231311867	232011949	1q42.2	T7, T8, T2, T4,	4	700082	57.1429	0.00862069	58
1	231762561	231859821	+	NM_001164553	DISC1	0	100	13.8928	1	231311867	232011949	1q42.2	T7, T8, T2, T4,	4	700082	57.1429	0.00862069	58
1	231762561	231838308	+	NM_001164554	DISC1	0	100	10.8199	1	231311867	232011949	1q42.2	T7, T8, T2, T4,	4	700082	57.1429	0.00862069	58
1	231762561	231886366	+	NM_001164555	DISC1	0	100	17.6845	1	231311867	232011949	1q42.2	T7, T8, T2, T4,	4	700082	57.1429	0.00862069	58
1	231762561	231954991	+	NM_001164556	DISC1	0	100	27.4869	1	231311867	232011949	1q42.2	T7, T8, T2, T4,	4	700082	57.1429	0.00862069	58
1	231762561	232177020	+	NM_018662	DISC1	249388	39.8282	9.29267	1	232011949	233788316	1q42.2	T7, T8, T2,	3	1776367	42.8571	0.045977	261
1	231762561	232177020	+	NM_018662	DISC1	0	60.172	35.6228	1	231311867	232011949	1q42.2	T7, T8, T2, T4,	4	700082	57.1429	0.00862069	58
1	231950372	231954264	-	NR_002227	DISC2	0	100	0.556077	1	231311867	232011949	1q42.2	T7, T8, T2, T4,	4	700082	57.1429	0.00862069	58
1	232533712	232651244	-	NM_020808	SIPA1L2	0	100	6.61648	1	232011949	233788316	1q42.2	T7, T8, T2,	3	1776367	42.8571	0.045977	261
1	232940638	232946093	+	NM_019090	KIAA1383	0	100	0.307144	1	232011949	233788316	1q42.2	T7, T8, T2,	3	1776367	42.8571	0.045977	261
1	233086370	233114220	+	NM_032324	NTPCR	0	100	1.56786	1	232011949	233788316	1q42.2	T7, T8, T2,	3	1776367	42.8571	0.045977	261
1	233119882	233431460	-	NM_014801	PCNXL2	0	100	17.5402	1	232011949	233788316	1q42.2	T7, T8, T2,	3	1776367	42.8571	0.045977	261
1	233463514	233520895	+	NM_032435	KIAA1804	0	100	3.2303	1	232011949	233788316	1q42.2	T7, T8, T2,	3	1776367	42.8571	0.045977	261
1	233749750	233808259	+	NM_002245	KCNK1	0	65.9152	2.17112	1	232011949	233788316	1q42.2	T7, T8, T2,	3	1776367	42.8571	0.045977	261
1	233749750	233808259	+	NM_002245	KCNK1	38566	34.0865	0.609583	1	233788316	237060061	1q42.2 - 1q43	T7, T2,	2	3271745	28.5714	0.0514905	369
1	234040679	234460263	+	NM_173508	SLC35F3	0	100	12.8245	1	233788316	237060061	1q42.2 - 1q43	T7, T2,	2	3271745	28.5714	0.0514905	369
1	234509429	234519792	+	NM_001012985	C1orf31	0	100	0.316773	1	233788316	237060061	1q42.2 - 1q43	T7, T2,	2	3271745	28.5714	0.0514905	369
1	234527059	234614850	-	NM_005646	TARBP1	0	100	2.68334	1	233788316	237060061	1q42.2 - 1q43	T7, T2,	2	3271745	28.5714	0.0514905	369
1	234740015	234745272	-	NM_001077397	IRF2BP2	0	100	0.160709	1	233788316	237060061	1q42.2 - 1q43	T7, T2,	2	3271745	28.5714	0.0514905	369
1	234740015	234745272	-	NM_182972	IRF2BP2	0	100	0.160709	1	233788316	237060061	1q42.2 - 1q43	T7, T2,	2	3271745	28.5714	0.0514905	369
1	234765057	234770527	+	NR_033927	NCRNA00184	0	100	0.16722	1	233788316	237060061	1q42.2 - 1q43	T7, T2,	2	3271745	28.5714	0.0514905	369
1	235272658	235292257	-	NM_014765	TOMM20	0	100	0.599069	1	233788316	237060061	1q42.2 - 1q43	T7, T2,	2	3271745	28.5714	0.0514905	369
1	235291118	235291253	-	NR_002956	SNORA14B	0	100	0.0041568	1	233788316	237060061	1q42.2 - 1q43	T7, T2,	2	3271745	28.5714	0.0514905	369
1	235294498	235324572	-	NM_015014	RBM34	0	100	0.919234	1	233788316	237060061	1q42.2 - 1q43	T7, T2,	2	3271745	28.5714	0.0514905	369
1	235294498	235324572	-	NR_027762	RBM34	0	100	0.919234	1	233788316	237060061	1q42.2 - 1q43	T7, T2,	2	3271745	28.5714	0.0514905	369
1	235315803	235324572	-	NM_001161533	RBM34	0	100	0.268053	1	233788316	237060061	1q42.2 - 1q43	T7, T2,	2	3271745	28.5714	0.0514905	369
1	235330210	235491533	-	NM_016374	ARID4B	0	100	4.93082	1	233788316	237060061	1q42.2 - 1q43	T7, T2,	2	3271745	28.5714	0.0514905	369
1	235330210	235491533	-	NM_031371	ARID4B	0	100	4.93082	1	233788316	237060061	1q42.2 - 1q43	T7, T2,	2	3271745	28.5714	0.0514905	369
1	235491753	235507845	+	NM_001037277	GGPS1	0	100	0.491878	1	233788316	237060061	1q42.2 - 1q43	T7, T2,	2	3271745	28.5714	0.0514905	369
1	235491869	235507845	+	NM_004837	GGPS1	0	100	0.488333	1	233788316	237060061	1q42.2 - 1q43	T7, T2,	2	3271745	28.5714	0.0514905	369
1	235491869	235507845	+	NR_036605	GGPS1	0	100	0.488333	1	233788316	237060061	1q42.2 - 1q43	T7, T2,	2	3271745	28.5714	0.0514905	369
1	235530728	235612281	+	NM_001079515	TBCE	0	100	2.49268	1	233788316	237060061	1q42.2 - 1q43	T7, T2,	2	3271745	28.5714	0.0514905	369
1	235530728	235612281	+	NM_003193	TBCE	0	100	2.49268	1	233788316	237060061	1q42.2 - 1q43	T7, T2,	2	3271745	28.5714	0.0514905	369
1	235610533	235667782	-	NM_152490	B3GALNT2	0	100	1.74983	1	233788316	237060061	1q42.2 - 1q43	T7, T2,	2	3271745	28.5714	0.0514905	369
1	235710985	235814055	-	NM_001098721	GNG4	0	100	3.15034	1	233788316	237060061	1q42.2 - 1q43	T7, T2,	2	3271745	28.5714	0.0514905	369
1	235710985	235813294	-	NM_001098722	GNG4	0	100	3.12708	1	233788316	237060061	1q42.2 - 1q43	T7, T2,	2	3271745	28.5714	0.0514905	369
1	235710985	235814055	-	NM_004485	GNG4	0	100	3.15034	1	233788316	237060061	1q42.2 - 1q43	T7, T2,	2	3271745	28.5714	0.0514905	369
1	235824345	236030221	-	NM_000081	LYST	0	100	6.29257	1	233788316	237060061	1q42.2 - 1q43	T7, T2,	2	3271745	28.5714	0.0514905	369
1	236016300	236016361	-	NR_031718	MIR1537	0	100	0.00189501	1	233788316	237060061	1q42.2 - 1q43	T7, T2,	2	3271745	28.5714	0.0514905	369
1	236139132	236228482	-	NM_002508	NID1	0	100	2.73099	1	233788316	237060061	1q42.2 - 1q43	T7, T2,	2	3271745	28.5714	0.0514905	369
1	236305832	236372210	+	NM_003272	GPR137B	0	100	2.02886	1	233788316	237060061	1q42.2 - 1q43	T7, T2,	2	3271745	28.5714	0.0514905	369
1	236378422	236445340	-	NM_019891	ERO1LB	0	100	2.04536	1	233788316	237060061	1q42.2 - 1q43	T7, T2,	2	3271745	28.5714	0.0514905	369
1	236557680	236648009	+	NM_145861	EDARADD	0	100	2.76091	1	233788316	237060061	1q42.2 - 1q43	T7, T2,	2	3271745	28.5714	0.0514905	369
1	236558716	236648009	+	NM_080738	EDARADD	0	100	2.72925	1	233788316	237060061	1q42.2 - 1q43	T7, T2,	2	3271745	28.5714	0.0514905	369
1	236681514	236716280	+	NM_201545	LGALS8	0	100	1.06264	1	233788316	237060061	1q42.2 - 1q43	T7, T2,	2	3271745	28.5714	0.0514905	369
1	236686369	236687809	-	NR_034040	LOC100287902	0	100	0.0440438	1	233788316	237060061	1q42.2 - 1q43	T7, T2,	2	3271745	28.5714	0.0514905	369
1	236686739	236716280	+	NM_006499	LGALS8	0	100	0.902943	1	233788316	237060061	1q42.2 - 1q43	T7, T2,	2	3271745	28.5714	0.0514905	369
1	236686739	236716280	+	NM_201543	LGALS8	0	100	0.902943	1	233788316	237060061	1q42.2 - 1q43	T7, T2,	2	3271745	28.5714	0.0514905	369
1	236687027	236716280	+	NM_201544	LGALS8	0	100	0.89414	1	233788316	237060061	1q42.2 - 1q43	T7, T2,	2	3271745	28.5714	0.0514905	369
1	236712305	236767842	-	NM_018072	HEATR1	0	100	1.6975	1	233788316	237060061	1q42.2 - 1q43	T7, T2,	2	3271745	28.5714	0.0514905	369
1	236849770	236927559	+	NM_001103	ACTN2	0	100	2.37763	1	233788316	237060061	1q42.2 - 1q43	T7, T2,	2	3271745	28.5714	0.0514905	369
1	236958581	237067282	+	NM_000254	MTR	101480	6.64385	0.0660657	1	237060061	247991609	1q43 - 1q44	T7, T8, T2,	3	10931548	42.8571	0.0411943	882
1	236958581	237067282	+	NM_000254	MTR	0	93.3571	3.10174	1	233788316	237060061	1q42.2 - 1q43	T7, T2,	2	3271745	28.5714	0.0514905	369
1	237205702	237997289	+	NM_001035	RYR2	0	100	7.24132	1	237060061	247991609	1q43 - 1q44	T7, T8, T2,	3	10931548	42.8571	0.0411943	882
1	238025475	238091620	+	NR_027247	LOC100130331	0	100	0.605093	1	237060061	247991609	1q43 - 1q44	T7, T8, T2,	3	10931548	42.8571	0.0411943	882
1	238041164	238054223	-	NM_021186	ZP4	0	100	0.119471	1	237060061	247991609	1q43 - 1q44	T7, T8, T2,	3	10931548	42.8571	0.0411943	882
1	238643684	238649318	-	NR_015407	LOC339535	0	100	0.051548	1	237060061	247991609	1q43 - 1q44	T7, T8, T2,	3	10931548	42.8571	0.0411943	882
1	239792373	240072718	+	NM_000740	CHRM3	0	100	2.56456	1	237060061	247991609	1q43 - 1q44	T7, T8, T2,	3	10931548	42.8571	0.0411943	882
1	240170824	240176561	+	NR_036695	RPS7P5	0	100	0.0524903	1	237060061	247991609	1q43 - 1q44	T7, T8, T2,	3	10931548	42.8571	0.0411943	882
1	240255185	240638490	+	NM_020066	FMN2	0	100	3.50642	1	237060061	247991609	1q43 - 1q44	T7, T8, T2,	3	10931548	42.8571	0.0411943	882
1	240652873	240775463	-	NM_022469	GREM2	0	100	1.12144	1	237060061	247991609	1q43 - 1q44	T7, T8, T2,	3	10931548	42.8571	0.0411943	882
1	240938817	241520479	-	NM_002924	RGS7	0	100	5.32096	1	237060061	247991609	1q43 - 1q44	T7, T8, T2,	3	10931548	42.8571	0.0411943	882
1	241295572	241295647	+	NR_036069	MIR3123	0	100	0.000695235	1	237060061	247991609	1q43 - 1q44	T7, T8, T2,	3	10931548	42.8571	0.0411943	882
1	241660857	241683086	-	NM_000143	FH	0	100	0.203356	1	237060061	247991609	1q43 - 1q44	T7, T8, T2,	3	10931548	42.8571	0.0411943	882
1	241695680	241758945	+	NM_003679	KMO	0	100	0.578747	1	237060061	247991609	1q43 - 1q44	T7, T8, T2,	3	10931548	42.8571	0.0411943	882
1	241756452	241803702	-	NM_014322	OPN3	0	100	0.432244	1	237060061	247991609	1q43 - 1q44	T7, T8, T2,	3	10931548	42.8571	0.0411943	882
1	241792167	241799233	-	NM_001821	CHML	0	100	0.0646477	1	237060061	247991609	1q43 - 1q44	T7, T8, T2,	3	10931548	42.8571	0.0411943	882
1	241815580	241965435	+	NM_144625	WDR64	0	100	1.37086	1	237060061	247991609	1q43 - 1q44	T7, T8, T2,	3	10931548	42.8571	0.0411943	882
1	242011493	242053242	+	NM_130398	EXO1	0	100	0.381922	1	237060061	247991609	1q43 - 1q44	T7, T8, T2,	3	10931548	42.8571	0.0411943	882
1	242012033	242053242	+	NM_003686	EXO1	0	100	0.376982	1	237060061	247991609	1q43 - 1q44	T7, T8, T2,	3	10931548	42.8571	0.0411943	882
1	242012033	242053242	+	NM_006027	EXO1	0	100	0.376982	1	237060061	247991609	1q43 - 1q44	T7, T8, T2,	3	10931548	42.8571	0.0411943	882
1	242158792	242162386	-	NM_001004343	MAP1LC3C	0	100	0.0328865	1	237060061	247991609	1q43 - 1q44	T7, T8, T2,	3	10931548	42.8571	0.0411943	882
1	242251689	242612785	-	NM_001195811	PLD5	0	100	3.30326	1	237060061	247991609	1q43 - 1q44	T7, T8, T2,	3	10931548	42.8571	0.0411943	882
1	242251689	242612785	-	NM_001195812	PLD5	0	100	3.30326	1	237060061	247991609	1q43 - 1q44	T7, T8, T2,	3	10931548	42.8571	0.0411943	882
1	242251689	242687999	-	NM_152666	PLD5	0	100	3.9913	1	237060061	247991609	1q43 - 1q44	T7, T8, T2,	3	10931548	42.8571	0.0411943	882
1	243219616	243265047	-	NR_029401	LOC731275	0	100	0.415604	1	237060061	247991609	1q43 - 1q44	T7, T8, T2,	3	10931548	42.8571	0.0411943	882
1	243287730	243418709	-	NM_001042404	CEP170	0	100	1.19818	1	237060061	247991609	1q43 - 1q44	T7, T8, T2,	3	10931548	42.8571	0.0411943	882
1	243287730	243418709	-	NM_001042405	CEP170	0	100	1.19818	1	237060061	247991609	1q43 - 1q44	T7, T8, T2,	3	10931548	42.8571	0.0411943	882
1	243287730	243418709	-	NM_014812	CEP170	0	100	1.19818	1	237060061	247991609	1q43 - 1q44	T7, T8, T2,	3	10931548	42.8571	0.0411943	882
1	243419307	243663394	+	NM_006642	SDCCAG8	0	100	2.23288	1	237060061	247991609	1q43 - 1q44	T7, T8, T2,	3	10931548	42.8571	0.0411943	882
1	243651535	244006554	-	NM_181690	AKT3	0	100	3.24766	1	237060061	247991609	1q43 - 1q44	T7, T8, T2,	3	10931548	42.8571	0.0411943	882
1	243666484	244006554	-	NM_005465	AKT3	0	100	3.11091	1	237060061	247991609	1q43 - 1q44	T7, T8, T2,	3	10931548	42.8571	0.0411943	882
1	244080704	244210620	+	NR_033883	LOC339529	0	100	1.18846	1	237060061	247991609	1q43 - 1q44	T7, T8, T2,	3	10931548	42.8571	0.0411943	882
1	244214561	244220779	+	NM_205768	ZNF238	0	100	0.0568904	1	237060061	247991609	1q43 - 1q44	T7, T8, T2,	3	10931548	42.8571	0.0411943	882
1	244216582	244220779	+	NM_006352	ZNF238	0	100	0.0384026	1	237060061	247991609	1q43 - 1q44	T7, T8, T2,	3	10931548	42.8571	0.0411943	882
1	244515937	244552394	+	NM_001012970	C1orf100	0	100	0.333512	1	237060061	247991609	1q43 - 1q44	T7, T8, T2,	3	10931548	42.8571	0.0411943	882
1	244571794	244615437	-	NM_001126	ADSS	0	100	0.399248	1	237060061	247991609	1q43 - 1q44	T7, T8, T2,	3	10931548	42.8571	0.0411943	882
1	244624673	244803663	+	NM_001130957	C1orf101	0	100	1.63738	1	237060061	247991609	1q43 - 1q44	T7, T8, T2,	3	10931548	42.8571	0.0411943	882
1	244624673	244803663	+	NM_173807	C1orf101	0	100	1.63738	1	237060061	247991609	1q43 - 1q44	T7, T8, T2,	3	10931548	42.8571	0.0411943	882
1	244816352	244872335	+	NM_016076	PPPDE1	0	100	0.512132	1	237060061	247991609	1q43 - 1q44	T7, T8, T2,	3	10931548	42.8571	0.0411943	882
1	244998639	245008360	+	NM_198076	FAM36A	0	100	0.0889352	1	237060061	247991609	1q43 - 1q44	T7, T8, T2,	3	10931548	42.8571	0.0411943	882
1	245003940	245010244	-	NR_026778	NCRNA00201	0	100	0.0576771	1	237060061	247991609	1q43 - 1q44	T7, T8, T2,	3	10931548	42.8571	0.0411943	882
1	245013602	245027828	-	NM_004501	HNRNPU	0	100	0.130146	1	237060061	247991609	1q43 - 1q44	T7, T8, T2,	3	10931548	42.8571	0.0411943	882
1	245013602	245027828	-	NM_031844	HNRNPU	0	100	0.130146	1	237060061	247991609	1q43 - 1q44	T7, T8, T2,	3	10931548	42.8571	0.0411943	882
1	245133171	245251149	+	NM_032328	EFCAB2	0	100	1.07925	1	237060061	247991609	1q43 - 1q44	T7, T8, T2,	3	10931548	42.8571	0.0411943	882
1	245133284	245288531	+	NR_026586	EFCAB2	0	100	1.42018	1	237060061	247991609	1q43 - 1q44	T7, T8, T2,	3	10931548	42.8571	0.0411943	882
1	245133631	245288531	+	NM_001143943	EFCAB2	0	100	1.41701	1	237060061	247991609	1q43 - 1q44	T7, T8, T2,	3	10931548	42.8571	0.0411943	882
1	245133631	245288531	+	NR_026587	EFCAB2	0	100	1.41701	1	237060061	247991609	1q43 - 1q44	T7, T8, T2,	3	10931548	42.8571	0.0411943	882
1	245133631	245251149	+	NR_026588	EFCAB2	0	100	1.07504	1	237060061	247991609	1q43 - 1q44	T7, T8, T2,	3	10931548	42.8571	0.0411943	882
1	245318287	245866429	+	NM_018012	KIF26B	0	100	5.01432	1	237060061	247991609	1q43 - 1q44	T7, T8, T2,	3	10931548	42.8571	0.0411943	882
1	245912642	246670645	-	NM_001167740	SMYD3	0	100	6.93409	1	237060061	247991609	1q43 - 1q44	T7, T8, T2,	3	10931548	42.8571	0.0411943	882
1	245912642	246580715	-	NM_022743	SMYD3	0	100	6.11143	1	237060061	247991609	1q43 - 1q44	T7, T8, T2,	3	10931548	42.8571	0.0411943	882
1	246703863	246729566	-	NM_022366	TFB2M	0	100	0.235136	1	237060061	247991609	1q43 - 1q44	T7, T8, T2,	3	10931548	42.8571	0.0411943	882
1	246729639	246811545	+	NM_001139459	CNST	0	100	0.749272	1	237060061	247991609	1q43 - 1q44	T7, T8, T2,	3	10931548	42.8571	0.0411943	882
1	246729639	246831885	+	NM_152609	CNST	0	100	0.935339	1	237060061	247991609	1q43 - 1q44	T7, T8, T2,	3	10931548	42.8571	0.0411943	882
1	246887378	246931441	+	NM_016002	SCCPDH	0	100	0.40309	1	237060061	247991609	1q43 - 1q44	T7, T8, T2,	3	10931548	42.8571	0.0411943	882
1	246952919	246954789	+	NR_015422	LOC149134	0	100	0.0171156	1	237060061	247991609	1q43 - 1q44	T7, T8, T2,	3	10931548	42.8571	0.0411943	882
1	247002402	247094727	-	NM_015446	AHCTF1	0	100	0.844583	1	237060061	247991609	1q43 - 1q44	T7, T8, T2,	3	10931548	42.8571	0.0411943	882
1	247108849	247242116	-	NR_037894	ZNF670-ZNF695	0	100	1.21911	1	237060061	247991609	1q43 - 1q44	T7, T8, T2,	3	10931548	42.8571	0.0411943	882
1	247108849	247171396	-	NM_001204221	ZNF695	0	100	0.572179	1	237060061	247991609	1q43 - 1q44	T7, T8, T2,	3	10931548	42.8571	0.0411943	882
1	247108849	247171396	-	NR_037892	ZNF695	0	100	0.572179	1	237060061	247991609	1q43 - 1q44	T7, T8, T2,	3	10931548	42.8571	0.0411943	882
1	247148625	247171396	-	NM_020394	ZNF695	0	100	0.208314	1	237060061	247991609	1q43 - 1q44	T7, T8, T2,	3	10931548	42.8571	0.0411943	882
1	247197940	247242116	-	NM_001204220	ZNF670	0	100	0.404124	1	237060061	247991609	1q43 - 1q44	T7, T8, T2,	3	10931548	42.8571	0.0411943	882
1	247197940	247242116	-	NM_033213	ZNF670	0	100	0.404124	1	237060061	247991609	1q43 - 1q44	T7, T8, T2,	3	10931548	42.8571	0.0411943	882
1	247263264	247267675	-	NM_001142572	ZNF669	0	100	0.0403602	1	237060061	247991609	1q43 - 1q44	T7, T8, T2,	3	10931548	42.8571	0.0411943	882
1	247263264	247267675	-	NM_024804	ZNF669	0	100	0.0403602	1	237060061	247991609	1q43 - 1q44	T7, T8, T2,	3	10931548	42.8571	0.0411943	882
1	247273462	247275720	-	NM_207401	C1orf229	0	100	0.020665	1	237060061	247991609	1q43 - 1q44	T7, T8, T2,	3	10931548	42.8571	0.0411943	882
1	247319203	247335319	-	NM_003431	ZNF124	0	100	0.147436	1	237060061	247991609	1q43 - 1q44	T7, T8, T2,	3	10931548	42.8571	0.0411943	882
1	247365269	247365363	-	NR_037480	MIR3916	0	100	0.000869044	1	237060061	247991609	1q43 - 1q44	T7, T8, T2,	3	10931548	42.8571	0.0411943	882
1	247419374	247420448	+	NM_173858	VN1R5	0	100	0.00983392	1	237060061	247991609	1q43 - 1q44	T7, T8, T2,	3	10931548	42.8571	0.0411943	882
1	247463622	247495046	-	NM_032752	ZNF496	0	100	0.287471	1	237060061	247991609	1q43 - 1q44	T7, T8, T2,	3	10931548	42.8571	0.0411943	882
1	247579458	247612407	+	NM_001079821	NLRP3	0	100	0.301421	1	237060061	247991609	1q43 - 1q44	T7, T8, T2,	3	10931548	42.8571	0.0411943	882
1	247579458	247612407	+	NM_001127461	NLRP3	0	100	0.301421	1	237060061	247991609	1q43 - 1q44	T7, T8, T2,	3	10931548	42.8571	0.0411943	882
1	247581351	247612407	+	NM_001127462	NLRP3	0	100	0.284104	1	237060061	247991609	1q43 - 1q44	T7, T8, T2,	3	10931548	42.8571	0.0411943	882
1	247581351	247612407	+	NM_004895	NLRP3	0	100	0.284104	1	237060061	247991609	1q43 - 1q44	T7, T8, T2,	3	10931548	42.8571	0.0411943	882
1	247581351	247612407	+	NM_183395	NLRP3	0	100	0.284104	1	237060061	247991609	1q43 - 1q44	T7, T8, T2,	3	10931548	42.8571	0.0411943	882
1	247614331	247615285	-	NM_001004492	OR2B11	0	100	0.00873618	1	237060061	247991609	1q43 - 1q44	T7, T8, T2,	3	10931548	42.8571	0.0411943	882
1	247654370	247655712	+	NM_001004698	OR2W5	0	100	0.0122855	1	237060061	247991609	1q43 - 1q44	T7, T8, T2,	3	10931548	42.8571	0.0411943	882
1	247687981	247694107	-	NR_027309	LOC148824	0	100	0.0560488	1	237060061	247991609	1q43 - 1q44	T7, T8, T2,	3	10931548	42.8571	0.0411943	882
1	247693434	247697142	-	NM_198074	OR2C3	0	100	0.0339293	1	237060061	247991609	1q43 - 1q44	T7, T8, T2,	3	10931548	42.8571	0.0411943	882
1	247712451	247739849	+	NM_145278	C1orf150	0	100	0.250642	1	237060061	247991609	1q43 - 1q44	T7, T8, T2,	3	10931548	42.8571	0.0411943	882
1	247751662	247752616	+	NM_001001915	OR2G2	0	100	0.00873618	1	237060061	247991609	1q43 - 1q44	T7, T8, T2,	3	10931548	42.8571	0.0411943	882
1	247768888	247769818	+	NM_001001914	OR2G3	0	100	0.00851663	1	237060061	247991609	1q43 - 1q44	T7, T8, T2,	3	10931548	42.8571	0.0411943	882
1	247835420	247836344	-	NM_001005487	OR13G1	0	100	0.00846175	1	237060061	247991609	1q43 - 1q44	T7, T8, T2,	3	10931548	42.8571	0.0411943	882
1	247875131	247876058	-	NM_001005286	OR6F1	0	100	0.00848919	1	237060061	247991609	1q43 - 1q44	T7, T8, T2,	3	10931548	42.8571	0.0411943	882
1	247920764	247921709	-	NM_012353	OR1C1	0	100	0.00865385	1	237060061	247991609	1q43 - 1q44	T7, T8, T2,	3	10931548	42.8571	0.0411943	882
1	247978102	247979032	-	NM_001001966	OR14A16	0	100	0.00851663	1	237060061	247991609	1q43 - 1q44	T7, T8, T2,	3	10931548	42.8571	0.0411943	882
1	248004230	248005199	-	NM_001001959	OR11L1	0	100	0.0824249	1	247991609	249168437	1q44	T7, T8, T2, T4,	4	1176828	57.1429	0.0277778	36
1	248020501	248043439	+	NM_015431	TRIM58	0	100	1.94922	1	247991609	249168437	1q44	T7, T8, T2, T4,	4	1176828	57.1429	0.0277778	36
1	248058889	248059834	+	NM_001001957	OR2W3	0	100	0.0803855	1	247991609	249168437	1q44	T7, T8, T2, T4,	4	1176828	57.1429	0.0277778	36
1	248084320	248085259	+	NM_001005522	OR2T8	0	100	0.0798757	1	247991609	249168437	1q44	T7, T8, T2, T4,	4	1176828	57.1429	0.0277778	36
1	248100493	248264225	+	NM_175911	OR2L13	0	100	13.9131	1	247991609	249168437	1q44	T7, T8, T2, T4,	4	1176828	57.1429	0.0277778	36
1	248112160	248113099	+	NM_001001963	OR2L8	0	100	0.0798757	1	247991609	249168437	1q44	T7, T8, T2, T4,	4	1176828	57.1429	0.0277778	36
1	248128634	248129642	+	NM_001004491	OR2AK2	0	100	0.0857389	1	247991609	249168437	1q44	T7, T8, T2, T4,	4	1176828	57.1429	0.0277778	36
1	248153569	248154494	+	NR_002145	OR2L1P	0	100	0.078686	1	247991609	249168437	1q44	T7, T8, T2, T4,	4	1176828	57.1429	0.0277778	36
1	248201474	248202608	+	NM_001004686	OR2L2	0	100	0.0964456	1	247991609	249168437	1q44	T7, T8, T2, T4,	4	1176828	57.1429	0.0277778	36
1	248223984	248224923	+	NM_001004687	OR2L3	0	100	0.0798757	1	247991609	249168437	1q44	T7, T8, T2, T4,	4	1176828	57.1429	0.0277778	36
1	248285438	248286083	+	NR_002141	OR2M1P	0	100	0.0548933	1	247991609	249168437	1q44	T7, T8, T2, T4,	4	1176828	57.1429	0.0277778	36
1	248308450	248309389	+	NM_001004690	OR2M5	0	100	0.0798757	1	247991609	249168437	1q44	T7, T8, T2, T4,	4	1176828	57.1429	0.0277778	36
1	248343288	248344332	+	NM_001004688	OR2M2	0	100	0.0887979	1	247991609	249168437	1q44	T7, T8, T2, T4,	4	1176828	57.1429	0.0277778	36
1	248366370	248367309	+	NM_001004689	OR2M3	0	100	0.0798757	1	247991609	249168437	1q44	T7, T8, T2, T4,	4	1176828	57.1429	0.0277778	36
1	248402231	248403167	+	NM_017504	OR2M4	0	100	0.0796207	1	247991609	249168437	1q44	T7, T8, T2, T4,	4	1176828	57.1429	0.0277778	36
1	248436154	248437117	-	NM_001004695	OR2T33	0	100	0.081915	1	247991609	249168437	1q44	T7, T8, T2, T4,	4	1176828	57.1429	0.0277778	36
1	248457918	248458881	-	NM_001004692	OR2T12	0	100	0.081915	1	247991609	249168437	1q44	T7, T8, T2, T4,	4	1176828	57.1429	0.0277778	36
1	248486932	248487871	-	NM_001004691	OR2M7	0	100	0.0798757	1	247991609	249168437	1q44	T7, T8, T2, T4,	4	1176828	57.1429	0.0277778	36
1	248512077	248513016	+	NM_001001918	OR14C36	0	100	0.0798757	1	247991609	249168437	1q44	T7, T8, T2, T4,	4	1176828	57.1429	0.0277778	36
1	248524883	248525930	+	NM_001004696	OR2T4	0	100	0.0890529	1	247991609	249168437	1q44	T7, T8, T2, T4,	4	1176828	57.1429	0.0277778	36
1	248550910	248551837	+	NM_001005471	OR2T6	0	100	0.078856	1	247991609	249168437	1q44	T7, T8, T2, T4,	4	1176828	57.1429	0.0277778	36
1	248569296	248570406	+	NM_030904	OR2T1	0	100	0.0944062	1	247991609	249168437	1q44	T7, T8, T2, T4,	4	1176828	57.1429	0.0277778	36
1	248616099	248617074	+	NM_001004136	OR2T2	0	100	0.0829347	1	247991609	249168437	1q44	T7, T8, T2, T4,	4	1176828	57.1429	0.0277778	36
1	248636652	248637609	+	NM_001005495	OR2T3	0	100	0.0814052	1	247991609	249168437	1q44	T7, T8, T2, T4,	4	1176828	57.1429	0.0277778	36
1	248651890	248652838	+	NM_001004697	OR2T5	0	100	0.0806404	1	247991609	249168437	1q44	T7, T8, T2, T4,	4	1176828	57.1429	0.0277778	36
1	248684948	248685899	+	NM_001013355	OR2G6	0	100	0.0808954	1	247991609	249168437	1q44	T7, T8, T2, T4,	4	1176828	57.1429	0.0277778	36
1	248721845	248722775	-	NM_001004694	OR2T29	0	100	0.0791109	1	247991609	249168437	1q44	T7, T8, T2, T4,	4	1176828	57.1429	0.0277778	36
1	248737102	248738059	-	NM_001001821	OR2T34	0	100	0.0814052	1	247991609	249168437	1q44	T7, T8, T2, T4,	4	1176828	57.1429	0.0277778	36
1	248756131	248757070	-	NM_001004693	OR2T10	0	100	0.0798757	1	247991609	249168437	1q44	T7, T8, T2, T4,	4	1176828	57.1429	0.0277778	36
1	248789479	248790430	-	NM_001001964	OR2T11	0	100	0.0808954	1	247991609	249168437	1q44	T7, T8, T2, T4,	4	1176828	57.1429	0.0277778	36
1	248801588	248802560	-	NM_001001827	OR2T35	0	100	0.0826798	1	247991609	249168437	1q44	T7, T8, T2, T4,	4	1176828	57.1429	0.0277778	36
1	248813232	248814186	-	NM_001001824	OR2T27	0	100	0.0811503	1	247991609	249168437	1q44	T7, T8, T2, T4,	4	1176828	57.1429	0.0277778	36
1	248844670	248845606	-	NM_001004734	OR14I1	0	100	0.0796207	1	247991609	249168437	1q44	T7, T8, T2, T4,	4	1176828	57.1429	0.0277778	36
1	248902717	248903152	-	NM_001085474	LOC646627	0	100	0.0370487	1	247991609	249168437	1q44	T7, T8, T2, T4,	4	1176828	57.1429	0.0277778	36
1	249104651	249120155	-	NM_030645	SH3BP5L	0	100	1.31752	1	247991609	249168437	1q44	T7, T8, T2, T4,	4	1176828	57.1429	0.0277778	36
1	249120576	249120643	+	NR_036070	MIR3124	0	100	0.00577824	1	247991609	249168437	1q44	T7, T8, T2, T4,	4	1176828	57.1429	0.0277778	36
1	249132530	249143715	+	NM_024836	ZNF672	0	100	0.95052	1	247991609	249168437	1q44	T7, T8, T2, T4,	4	1176828	57.1429	0.0277778	36
1	249144203	249153126	-	NM_001136036	ZNF692	0	100	0.758309	1	247991609	249168437	1q44	T7, T8, T2, T4,	4	1176828	57.1429	0.0277778	36
1	249144203	249153316	-	NM_001193328	ZNF692	0	100	0.774454	1	247991609	249168437	1q44	T7, T8, T2, T4,	4	1176828	57.1429	0.0277778	36
1	249144203	249153316	-	NM_017865	ZNF692	0	100	0.774454	1	247991609	249168437	1q44	T7, T8, T2, T4,	4	1176828	57.1429	0.0277778	36
10	22605312	22609247	+	NM_012071	COMMD3	0	100	0.352075	10	22562022	23679965	10p12.31 - 10p12.2	T7, T2,	2	1117943	28.5714	0.0392157	102
10	22605312	22620415	+	NM_001204062	COMMD3-BMI1	0	100	1.35105	10	22562022	23679965	10p12.31 - 10p12.2	T7, T2,	2	1117943	28.5714	0.0392157	102
10	22610139	22620415	+	NM_005180	BMI1	0	100	0.919277	10	22562022	23679965	10p12.31 - 10p12.2	T7, T2,	2	1117943	28.5714	0.0392157	102
10	22634399	22706540	+	NM_012443	SPAG6	0	100	6.4531	10	22562022	23679965	10p12.31 - 10p12.2	T7, T2,	2	1117943	28.5714	0.0392157	102
10	22634399	22706540	+	NM_172242	SPAG6	0	100	6.4531	10	22562022	23679965	10p12.31 - 10p12.2	T7, T2,	2	1117943	28.5714	0.0392157	102
10	22724354	22726859	-	NR_036533	LOC100499489	0	100	0.224161	10	22562022	23679965	10p12.31 - 10p12.2	T7, T2,	2	1117943	28.5714	0.0392157	102
10	22823766	23003504	-	NM_005028	PIP4K2A	0	100	16.0776	10	22562022	23679965	10p12.31 - 10p12.2	T7, T2,	2	1117943	28.5714	0.0392157	102
10	23216954	23326515	+	NM_173081	ARMC3	0	100	9.80031	10	22562022	23679965	10p12.31 - 10p12.2	T7, T2,	2	1117943	28.5714	0.0392157	102
10	23384427	23410943	+	NM_012228	MSRB2	0	100	2.37194	10	22562022	23679965	10p12.31 - 10p12.2	T7, T2,	2	1117943	28.5714	0.0392157	102
10	23481460	23483182	+	NM_178161	PTF1A	0	100	0.154122	10	22562022	23679965	10p12.31 - 10p12.2	T7, T2,	2	1117943	28.5714	0.0392157	102
10	23605520	23633773	-	NM_153714	C10orf67	0	100	2.52732	10	22562022	23679965	10p12.31 - 10p12.2	T7, T2,	2	1117943	28.5714	0.0392157	102
10	23728198	23731311	+	NM_001145373	OTUD1	0	100	5.67709	10	23713862	23768713	10p12.2	T6, T7, T2, T4,	4	54851	57.1429	0.0227273	11
10	23983675	24836773	+	NM_001098500	KIAA1217	0	26.4272	53.5002	10	23787725	24209124	10p12.2	T6, T4,	2	421399	28.5714	0.00909091	55
10	37414785	37521496	+	NM_052997	ANKRD30A	0	100	15.7068	10	37313886	37993287	10p11.21	T6, T7,	2	679401	28.5714	0.0227273	44
10	37890366	37891860	-	NM_001190489	MTRNR2L7	0	100	0.220046	10	37313886	37993287	10p11.21	T6, T7,	2	679401	28.5714	0.0227273	44
10	38117899	38146487	-	NM_021045	ZNF248	0	100	0.581755	10	37993287	42907551	10p11.21 - 10q11.21	T6, T7, T3,	3	4914264	42.8571	0.0277778	60
10	38238795	38265454	-	NM_145011	ZNF25	0	100	0.542502	10	37993287	42907551	10p11.21 - 10q11.21	T6, T7, T3,	3	4914264	42.8571	0.0277778	60
10	38299578	38348996	+	NM_006954	ZNF33A	0	100	1.00562	10	37993287	42907551	10p11.21 - 10q11.21	T6, T7, T3,	3	4914264	42.8571	0.0277778	60
10	38299578	38348996	+	NM_006974	ZNF33A	0	100	1.00562	10	37993287	42907551	10p11.21 - 10q11.21	T6, T7, T3,	3	4914264	42.8571	0.0277778	60
10	38383264	38412279	+	NM_001007094	ZNF37A	0	100	0.590444	10	37993287	42907551	10p11.21 - 10q11.21	T6, T7, T3,	3	4914264	42.8571	0.0277778	60
10	38383264	38412279	+	NM_001178101	ZNF37A	0	100	0.590444	10	37993287	42907551	10p11.21 - 10q11.21	T6, T7, T3,	3	4914264	42.8571	0.0277778	60
10	38383264	38412279	+	NM_003421	ZNF37A	0	100	0.590444	10	37993287	42907551	10p11.21 - 10q11.21	T6, T7, T3,	3	4914264	42.8571	0.0277778	60
10	38464599	38503274	+	NR_024524	LOC100129055	0	100	0.787015	10	37993287	42907551	10p11.21 - 10q11.21	T6, T7, T3,	3	4914264	42.8571	0.0277778	60
10	38645308	38667434	+	NR_003086	HSD17B7P2	0	100	0.450261	10	37993287	42907551	10p11.21 - 10q11.21	T6, T7, T3,	3	4914264	42.8571	0.0277778	60
10	38671998	38691781	-	NR_027269	SEPT7L	0	100	0.402583	10	37993287	42907551	10p11.21 - 10q11.21	T6, T7, T3,	3	4914264	42.8571	0.0277778	60
10	38717074	38741082	+	NR_024497	LOC399744	0	100	0.488557	10	37993287	42907551	10p11.21 - 10q11.21	T6, T7, T3,	3	4914264	42.8571	0.0277778	60
10	42827314	42863494	-	NR_024380	LOC441666	0	100	0.736244	10	37993287	42907551	10p11.21 - 10q11.21	T6, T7, T3,	3	4914264	42.8571	0.0277778	60
10	44865605	44880546	-	NM_000609	CXCL12	0	100	4.30041	10	44855663	45203117	10q11.21	T7, T3,	2	347454	28.5714	0.0337838	74
10	44871315	44880546	-	NM_001033886	CXCL12	0	100	2.65703	10	44855663	45203117	10q11.21	T7, T3,	2	347454	28.5714	0.0337838	74
10	44872510	44880546	-	NM_001178134	CXCL12	0	100	2.31311	10	44855663	45203117	10q11.21	T7, T3,	2	347454	28.5714	0.0337838	74
10	44872510	44880546	-	NM_199168	CXCL12	0	100	2.31311	10	44855663	45203117	10q11.21	T7, T3,	2	347454	28.5714	0.0337838	74
10	58117199	58121035	-	NM_001005413	ZWINT	0	100	0.207597	10	57585314	59433605	10q21.1	T6, T4,	2	1848291	28.5714	0.0398551	138
10	58117199	58121035	-	NM_007057	ZWINT	0	100	0.207597	10	57585314	59433605	10q21.1	T6, T4,	2	1848291	28.5714	0.0398551	138
10	58117199	58121035	-	NM_032997	ZWINT	0	100	0.207597	10	57585314	59433605	10q21.1	T6, T4,	2	1848291	28.5714	0.0398551	138
10	59064239	59064320	-	NR_037490	MIR3924	0	100	0.00443653	10	57585314	59433605	10q21.1	T6, T4,	2	1848291	28.5714	0.0398551	138
10	59951278	60027695	-	NM_152230	IPMK	0	100	18.956	10	59712091	60115223	10q21.1	T6, T2,	2	403132	28.5714	0.0348837	43
10	60028895	60049020	+	NM_018464	CISD1	0	100	4.9924	10	59712091	60115223	10q21.1	T6, T2,	2	403132	28.5714	0.0348837	43
10	60094739	60130514	+	NM_001204880	UBE2D1	0	57.2591	5.08145	10	59712091	60115223	10q21.1	T6, T2,	2	403132	28.5714	0.0348837	43
10	60094739	60130514	+	NM_003338	UBE2D1	0	57.2591	5.08145	10	59712091	60115223	10q21.1	T6, T2,	2	403132	28.5714	0.0348837	43
10	73856274	73975752	-	NM_001198798	ASCC1	0	13.1697	0.823446	10	73960018	75870890	10q22.1 - 10q22.2	T3, T4,	2	1910872	28.5714	0.0185185	81
10	73856274	73976184	-	NM_001198799	ASCC1	0	13.4825	0.846053	10	73960018	75870890	10q22.1 - 10q22.2	T3, T4,	2	1910872	28.5714	0.0185185	81
10	73856274	73976184	-	NM_001198800	ASCC1	0	13.4825	0.846053	10	73960018	75870890	10q22.1 - 10q22.2	T3, T4,	2	1910872	28.5714	0.0185185	81
10	73856274	73975752	-	NM_015947	ASCC1	0	13.1697	0.823446	10	73960018	75870890	10q22.1 - 10q22.2	T3, T4,	2	1910872	28.5714	0.0185185	81
10	73975806	73995619	+	NM_173473	ANAPC16	0	100	1.03691	10	73960018	75870890	10q22.1 - 10q22.2	T3, T4,	2	1910872	28.5714	0.0185185	81
10	74033677	74035798	+	NM_019058	DDIT4	0	100	0.111049	10	73960018	75870890	10q22.1 - 10q22.2	T3, T4,	2	1910872	28.5714	0.0185185	81
10	74092588	74114908	-	NM_001002762	DNAJB12	0	100	1.1681	10	73960018	75870890	10q22.1 - 10q22.2	T3, T4,	2	1910872	28.5714	0.0185185	81
10	74092588	74114908	-	NM_017626	DNAJB12	0	100	1.1681	10	73960018	75870890	10q22.1 - 10q22.2	T3, T4,	2	1910872	28.5714	0.0185185	81
10	74119698	74336542	-	NR_031657	MIR1256	0	100	11.348	10	73960018	75870890	10q22.1 - 10q22.2	T3, T4,	2	1910872	28.5714	0.0185185	81
10	74127084	74385950	-	NM_001195518	CBARA1	0	100	13.5471	10	73960018	75870890	10q22.1 - 10q22.2	T3, T4,	2	1910872	28.5714	0.0185185	81
10	74127084	74283745	-	NM_001195519	CBARA1	0	100	8.19845	10	73960018	75870890	10q22.1 - 10q22.2	T3, T4,	2	1910872	28.5714	0.0185185	81
10	74127084	74385950	-	NM_006077	CBARA1	0	100	13.5471	10	73960018	75870890	10q22.1 - 10q22.2	T3, T4,	2	1910872	28.5714	0.0185185	81
10	74451889	74647453	+	NM_138357	CCDC109A	0	100	10.2343	10	73960018	75870890	10q22.1 - 10q22.2	T3, T4,	2	1910872	28.5714	0.0185185	81
10	74653339	74692788	+	NM_152635	OIT3	0	100	2.0645	10	73960018	75870890	10q22.1 - 10q22.2	T3, T4,	2	1910872	28.5714	0.0185185	81
10	74694938	74714511	-	NM_032562	PLA2G12B	0	100	1.02435	10	73960018	75870890	10q22.1 - 10q22.2	T3, T4,	2	1910872	28.5714	0.0185185	81
10	74766980	74856733	-	NM_000917	P4HA1	0	100	4.69702	10	73960018	75870890	10q22.1 - 10q22.2	T3, T4,	2	1910872	28.5714	0.0185185	81
10	74766980	74856733	-	NM_001017962	P4HA1	0	100	4.69702	10	73960018	75870890	10q22.1 - 10q22.2	T3, T4,	2	1910872	28.5714	0.0185185	81
10	74766980	74856733	-	NM_001142595	P4HA1	0	100	4.69702	10	73960018	75870890	10q22.1 - 10q22.2	T3, T4,	2	1910872	28.5714	0.0185185	81
10	74766980	74856733	-	NM_001142596	P4HA1	0	100	4.69702	10	73960018	75870890	10q22.1 - 10q22.2	T3, T4,	2	1910872	28.5714	0.0185185	81
10	74870210	74891582	+	NM_015901	NUDT13	0	100	1.11849	10	73960018	75870890	10q22.1 - 10q22.2	T3, T4,	2	1910872	28.5714	0.0185185	81
10	74894282	74927854	-	NM_001135752	ECD	0	100	1.75695	10	73960018	75870890	10q22.1 - 10q22.2	T3, T4,	2	1910872	28.5714	0.0185185	81
10	74894282	74927854	-	NM_001135753	ECD	0	100	1.75695	10	73960018	75870890	10q22.1 - 10q22.2	T3, T4,	2	1910872	28.5714	0.0185185	81
10	74894282	74927854	-	NM_007265	ECD	0	100	1.75695	10	73960018	75870890	10q22.1 - 10q22.2	T3, T4,	2	1910872	28.5714	0.0185185	81
10	74894282	74927854	-	NR_024203	ECD	0	100	1.75695	10	73960018	75870890	10q22.1 - 10q22.2	T3, T4,	2	1910872	28.5714	0.0185185	81
10	74927877	75001940	+	NM_173348	FAM149B1	0	100	3.87592	10	73960018	75870890	10q22.1 - 10q22.2	T3, T4,	2	1910872	28.5714	0.0185185	81
10	75002582	75007026	-	NM_015190	DNAJC9	0	100	0.232616	10	73960018	75870890	10q22.1 - 10q22.2	T3, T4,	2	1910872	28.5714	0.0185185	81
10	75008601	75012452	-	NM_016065	MRPS16	0	100	0.201583	10	73960018	75870890	10q22.1 - 10q22.2	T3, T4,	2	1910872	28.5714	0.0185185	81
10	75013516	75118618	-	NM_145170	TTC18	0	100	5.50026	10	73960018	75870890	10q22.1 - 10q22.2	T3, T4,	2	1910872	28.5714	0.0185185	81
10	75135189	75173842	-	NM_001156	ANXA7	0	100	2.02285	10	73960018	75870890	10q22.1 - 10q22.2	T3, T4,	2	1910872	28.5714	0.0185185	81
10	75135189	75173842	-	NM_004034	ANXA7	0	100	2.02285	10	73960018	75870890	10q22.1 - 10q22.2	T3, T4,	2	1910872	28.5714	0.0185185	81
10	75183337	75193320	-	NM_001024593	ZMYND17	0	100	0.522484	10	73960018	75870890	10q22.1 - 10q22.2	T3, T4,	2	1910872	28.5714	0.0185185	81
10	75196563	75255783	-	NM_001142353	PPP3CB	0	100	3.09916	10	73960018	75870890	10q22.1 - 10q22.2	T3, T4,	2	1910872	28.5714	0.0185185	81
10	75196563	75255783	-	NM_001142354	PPP3CB	0	100	3.09916	10	73960018	75870890	10q22.1 - 10q22.2	T3, T4,	2	1910872	28.5714	0.0185185	81
10	75196563	75255783	-	NM_021132	PPP3CB	0	100	3.09916	10	73960018	75870890	10q22.1 - 10q22.2	T3, T4,	2	1910872	28.5714	0.0185185	81
10	75257296	75335434	-	NM_152586	USP54	0	100	4.08918	10	73960018	75870890	10q22.1 - 10q22.2	T3, T4,	2	1910872	28.5714	0.0185185	81
10	75391412	75401516	-	NM_021245	MYOZ1	0	100	0.528816	10	73960018	75870890	10q22.1 - 10q22.2	T3, T4,	2	1910872	28.5714	0.0185185	81
10	75404644	75415833	-	NM_001114133	SYNPO2L	0	100	0.585596	10	73960018	75870890	10q22.1 - 10q22.2	T3, T4,	2	1910872	28.5714	0.0185185	81
10	75404644	75410788	-	NM_024875	SYNPO2L	0	100	0.321581	10	73960018	75870890	10q22.1 - 10q22.2	T3, T4,	2	1910872	28.5714	0.0185185	81
10	75434033	75457555	-	NM_001144000	AGAP5	0	100	1.23101	10	73960018	75870890	10q22.1 - 10q22.2	T3, T4,	2	1910872	28.5714	0.0185185	81
10	75458909	75490273	-	NR_026592	BMS1P4	0	100	1.6414	10	73960018	75870890	10q22.1 - 10q22.2	T3, T4,	2	1910872	28.5714	0.0185185	81
10	75504131	75531934	+	NM_004922	SEC24C	0	100	1.45504	10	73960018	75870890	10q22.1 - 10q22.2	T3, T4,	2	1910872	28.5714	0.0185185	81
10	75504131	75531934	+	NM_198597	SEC24C	0	100	1.45504	10	73960018	75870890	10q22.1 - 10q22.2	T3, T4,	2	1910872	28.5714	0.0185185	81
10	75532049	75535977	+	NM_173540	FUT11	0	100	0.205613	10	73960018	75870890	10q22.1 - 10q22.2	T3, T4,	2	1910872	28.5714	0.0185185	81
10	75541808	75543407	+	NM_203298	CHCHD1	0	100	0.0837314	10	73960018	75870890	10q22.1 - 10q22.2	T3, T4,	2	1910872	28.5714	0.0185185	81
10	75545605	75561552	+	NM_015037	KIAA0913	0	100	0.834592	10	73960018	75870890	10q22.1 - 10q22.2	T3, T4,	2	1910872	28.5714	0.0185185	81
10	75561669	75571590	-	NM_003635	NDST2	0	100	0.519239	10	73960018	75870890	10q22.1 - 10q22.2	T3, T4,	2	1910872	28.5714	0.0185185	81
10	75572259	75634350	-	NM_001204492	CAMK2G	0	100	3.2494	10	73960018	75870890	10q22.1 - 10q22.2	T3, T4,	2	1910872	28.5714	0.0185185	81
10	75572259	75634350	-	NM_001222	CAMK2G	0	100	3.2494	10	73960018	75870890	10q22.1 - 10q22.2	T3, T4,	2	1910872	28.5714	0.0185185	81
10	75572259	75634350	-	NM_172169	CAMK2G	0	100	3.2494	10	73960018	75870890	10q22.1 - 10q22.2	T3, T4,	2	1910872	28.5714	0.0185185	81
10	75572259	75634350	-	NM_172170	CAMK2G	0	100	3.2494	10	73960018	75870890	10q22.1 - 10q22.2	T3, T4,	2	1910872	28.5714	0.0185185	81
10	75572259	75634350	-	NM_172171	CAMK2G	0	100	3.2494	10	73960018	75870890	10q22.1 - 10q22.2	T3, T4,	2	1910872	28.5714	0.0185185	81
10	75572259	75634350	-	NM_172173	CAMK2G	0	100	3.2494	10	73960018	75870890	10q22.1 - 10q22.2	T3, T4,	2	1910872	28.5714	0.0185185	81
10	75669727	75682536	-	NM_001001791	C10orf55	0	100	0.670374	10	73960018	75870890	10q22.1 - 10q22.2	T3, T4,	2	1910872	28.5714	0.0185185	81
10	75670862	75677259	+	NM_001145031	PLAU	0	100	0.334821	10	73960018	75870890	10q22.1 - 10q22.2	T3, T4,	2	1910872	28.5714	0.0185185	81
10	75670862	75677259	+	NM_002658	PLAU	0	100	0.334821	10	73960018	75870890	10q22.1 - 10q22.2	T3, T4,	2	1910872	28.5714	0.0185185	81
10	75757872	75879915	+	NM_003373	VCL	0	92.6051	5.91452	10	73960018	75870890	10q22.1 - 10q22.2	T3, T4,	2	1910872	28.5714	0.0185185	81
10	75757872	75879915	+	NM_014000	VCL	0	92.6051	5.91452	10	73960018	75870890	10q22.1 - 10q22.2	T3, T4,	2	1910872	28.5714	0.0185185	81
10	75910943	76469062	+	NM_001202450	ADK	265340	52.4583	31.2793	10	76176283	77112300	10q22.2	T2, T3,	2	936017	28.5714	0.0408163	49
10	75910943	76469062	+	NM_006721	ADK	265340	52.4583	31.2793	10	76176283	77112300	10q22.2	T2, T3,	2	936017	28.5714	0.0408163	49
10	75936247	76469062	+	NM_001123	ADK	240036	54.9496	31.2793	10	76176283	77112300	10q22.2	T2, T3,	2	936017	28.5714	0.0408163	49
10	75936247	76469062	+	NM_001202449	ADK	240036	54.9496	31.2793	10	76176283	77112300	10q22.2	T2, T3,	2	936017	28.5714	0.0408163	49
10	76586379	76792640	+	NM_012330	MYST4	0	100	22.0361	10	76176283	77112300	10q22.2	T2, T3,	2	936017	28.5714	0.0408163	49
10	76797594	76818273	-	NM_001003892	DUPD1	0	100	2.20936	10	76176283	77112300	10q22.2	T2, T3,	2	936017	28.5714	0.0408163	49
10	76854190	76868971	-	NM_001007271	DUSP13	0	100	1.57924	10	76176283	77112300	10q22.2	T2, T3,	2	936017	28.5714	0.0408163	49
10	76854190	76868971	-	NM_001007272	DUSP13	0	100	1.57924	10	76176283	77112300	10q22.2	T2, T3,	2	936017	28.5714	0.0408163	49
10	76854190	76868971	-	NM_001007273	DUSP13	0	100	1.57924	10	76176283	77112300	10q22.2	T2, T3,	2	936017	28.5714	0.0408163	49
10	76854192	76859249	-	NM_016364	DUSP13	0	100	0.540374	10	76176283	77112300	10q22.2	T2, T3,	2	936017	28.5714	0.0408163	49
10	76871393	76941882	+	NM_001174156	SAMD8	0	100	7.53084	10	76176283	77112300	10q22.2	T2, T3,	2	936017	28.5714	0.0408163	49
10	76871393	76941882	+	NM_144660	SAMD8	0	100	7.53084	10	76176283	77112300	10q22.2	T2, T3,	2	936017	28.5714	0.0408163	49
10	76969912	76991208	+	NM_001184823	VDAC2	0	100	2.27528	10	76176283	77112300	10q22.2	T2, T3,	2	936017	28.5714	0.0408163	49
10	76970300	76991208	+	NM_001184783	VDAC2	0	100	2.23382	10	76176283	77112300	10q22.2	T2, T3,	2	936017	28.5714	0.0408163	49
10	76970300	76991208	+	NM_003375	VDAC2	0	100	2.23382	10	76176283	77112300	10q22.2	T2, T3,	2	936017	28.5714	0.0408163	49
10	76970300	76991208	+	NR_033675	VDAC2	0	100	2.23382	10	76176283	77112300	10q22.2	T2, T3,	2	936017	28.5714	0.0408163	49
10	76993729	76995771	-	NM_144589	COMTD1	0	100	0.218265	10	76176283	77112300	10q22.2	T2, T3,	2	936017	28.5714	0.0408163	49
10	83635070	84746936	+	NM_001010848	NRG3	1044553	6.05414	14.9863	10	84679623	85128791	10q23.1	T7, T2,	2	449168	28.5714	0.0135135	37
10	83635070	84746936	+	NM_001165972	NRG3	1044553	6.05414	14.9863	10	84679623	85128791	10q23.1	T7, T2,	2	449168	28.5714	0.0135135	37
10	83637443	84746936	+	NM_001165973	NRG3	1042180	6.06709	14.9863	10	84679623	85128791	10q23.1	T7, T2,	2	449168	28.5714	0.0135135	37
10	95372345	95425430	+	NM_006204	PDE6C	37653	29.0717	24.2052	10	95409998	95473756	10q23.33	T2, T4,	2	63758	28.5714	0.05	10
10	95427640	95462330	-	NM_145246	FRA10AC1	0	100	54.4096	10	95409998	95473756	10q23.33	T2, T4,	2	63758	28.5714	0.05	10
10	106113522	106214849	+	NM_001008723	CCDC147	30871	69.5336	55.5484	10	106144393	106271231	10q25.1	T6, T8, T4,	3	126838	42.8571	0.0196078	17
10	106400859	107024994	+	NM_014978	SORCS3	5076	99.1867	66.3705	10	106405935	107338667	10q25.1	T6, T7, T8,	3	932732	42.8571	0.047619	112
10	106400859	107024994	+	NM_014978	SORCS3	0	0.813444	3.76898	10	106271231	106405935	10q25.1	T6, T8,	2	134704	28.5714	0.0344828	29
10	118187424	118237469	+	NM_001011709	PNLIPRP3	18488	63.058	21.0922	10	118205912	118355530	10q25.3	T3, T4,	2	149618	28.5714	0.03125	16
10	118305428	118327368	+	NM_000936	PNLIP	0	100	14.6646	10	118205912	118355530	10q25.3	T3, T4,	2	149618	28.5714	0.03125	16
10	118350490	118368687	+	NM_006229	PNLIPRP1	0	27.7008	3.36922	10	118205912	118355530	10q25.3	T3, T4,	2	149618	28.5714	0.03125	16
11	17414432	17498450	-	NM_000352	ABCC8	0	83.9691	98.0065	11	17427901	17499885	11p15.1	T8, T3,	2	71984	28.5714	0.0277778	18
11	19245610	19262508	-	NM_024680	E2F8	0	100	8.27138	11	19244495	19448801	11p15.1	T7, T3,	2	204306	28.5714	0.0142857	35
11	19372271	20143148	+	NM_001111018	NAV2	0	9.92777	37.4588	11	19244495	19448801	11p15.1	T7, T3,	2	204306	28.5714	0.0142857	35
11	34172534	34379556	-	NM_145804	ABTB2	0	60.5715	37.3949	11	34254160	34589491	11p13	T6, T7,	2	335331	28.5714	0.02	75
11	34460472	34493608	+	NM_001752	CAT	0	100	9.88185	11	34254160	34589491	11p13	T6, T7,	2	335331	28.5714	0.02	75
11	34500342	34535331	-	NM_001422	ELF5	0	100	10.4344	11	34254160	34589491	11p13	T6, T7,	2	335331	28.5714	0.02	75
11	34500342	34533347	-	NM_198381	ELF5	0	100	9.84278	11	34254160	34589491	11p13	T6, T7,	2	335331	28.5714	0.02	75
11	34642588	34684835	+	NM_012153	EHF	18406	56.4334	5.41697	11	34660994	35101128	11p13	T6, T2,	2	440134	28.5714	0.00666667	75
11	34903843	34937940	-	NM_015957	APIP	0	100	7.74717	11	34660994	35101128	11p13	T6, T2,	2	440134	28.5714	0.00666667	75
11	34937677	35017676	+	NM_001135024	PDHX	0	100	18.1762	11	34660994	35101128	11p13	T6, T2,	2	440134	28.5714	0.00666667	75
11	34937677	35017676	+	NM_001166158	PDHX	0	100	18.1762	11	34660994	35101128	11p13	T6, T2,	2	440134	28.5714	0.00666667	75
11	34937677	35017676	+	NM_003477	PDHX	0	100	18.1762	11	34660994	35101128	11p13	T6, T2,	2	440134	28.5714	0.00666667	75
11	48002110	48154267	+	NM_001098503	PTPRJ	0	100	6.13251	11	47901269	50382437	11p11.2 - 11p11.12	T2, T4,	2	2481168	28.5714	0.005	100
11	48002110	48192395	+	NM_002843	PTPRJ	0	100	7.66921	11	47901269	50382437	11p11.2 - 11p11.12	T2, T4,	2	2481168	28.5714	0.005	100
11	48238362	48239292	+	NM_001005470	OR4B1	0	100	0.0375226	11	47901269	50382437	11p11.2 - 11p11.12	T2, T4,	2	2481168	28.5714	0.005	100
11	48266656	48267568	+	NM_001004727	OR4X2	0	100	0.0367972	11	47901269	50382437	11p11.2 - 11p11.12	T2, T4,	2	2481168	28.5714	0.005	100
11	48285413	48286331	+	NM_001004726	OR4X1	0	100	0.037039	11	47901269	50382437	11p11.2 - 11p11.12	T2, T4,	2	2481168	28.5714	0.005	100
11	48327775	48328705	+	NM_001004725	OR4S1	0	100	0.0375226	11	47901269	50382437	11p11.2 - 11p11.12	T2, T4,	2	2481168	28.5714	0.005	100
11	48346493	48347483	+	NM_001004702	OR4C3	0	100	0.0399408	11	47901269	50382437	11p11.2 - 11p11.12	T2, T4,	2	2481168	28.5714	0.005	100
11	48366900	48374000	-	NM_001005513	OR4C45	0	100	0.286196	11	47901269	50382437	11p11.2 - 11p11.12	T2, T4,	2	2481168	28.5714	0.005	100
11	48510345	48511275	+	NM_001005512	OR4A47	0	100	0.0375226	11	47901269	50382437	11p11.2 - 11p11.12	T2, T4,	2	2481168	28.5714	0.005	100
11	49168187	49230223	-	NM_001014986	FOLH1	0	100	2.50031	11	47901269	50382437	11p11.2 - 11p11.12	T2, T4,	2	2481168	28.5714	0.005	100
11	49168187	49230223	-	NM_001193471	FOLH1	0	100	2.50031	11	47901269	50382437	11p11.2 - 11p11.12	T2, T4,	2	2481168	28.5714	0.005	100
11	49168187	49230223	-	NM_001193472	FOLH1	0	100	2.50031	11	47901269	50382437	11p11.2 - 11p11.12	T2, T4,	2	2481168	28.5714	0.005	100
11	49168187	49230223	-	NM_001193473	FOLH1	0	100	2.50031	11	47901269	50382437	11p11.2 - 11p11.12	T2, T4,	2	2481168	28.5714	0.005	100
11	49168187	49230223	-	NM_004476	FOLH1	0	100	2.50031	11	47901269	50382437	11p11.2 - 11p11.12	T2, T4,	2	2481168	28.5714	0.005	100
11	49580080	49831970	+	NR_027044	LOC440040	0	100	10.1521	11	47901269	50382437	11p11.2 - 11p11.12	T2, T4,	2	2481168	28.5714	0.005	100
11	49973943	49974972	+	NM_001001955	OR4C13	0	100	0.0415127	11	47901269	50382437	11p11.2 - 11p11.12	T2, T4,	2	2481168	28.5714	0.005	100
11	50003009	50004072	-	NM_001005270	OR4C12	0	100	0.042883	11	47901269	50382437	11p11.2 - 11p11.12	T2, T4,	2	2481168	28.5714	0.005	100
11	50238999	50257634	-	NR_003034	LOC441601	0	100	0.751098	11	47901269	50382437	11p11.2 - 11p11.12	T2, T4,	2	2481168	28.5714	0.005	100
11	50368318	50379803	+	NR_024504	LOC646813	0	100	0.462927	11	47901269	50382437	11p11.2 - 11p11.12	T2, T4,	2	2481168	28.5714	0.005	100
11	55540914	55541859	+	NM_001001967	OR5D13	0	100	1.72091	11	55495990	55550960	11q11	T2, T5b,	2	54970	28.5714	0	7
11	55563032	55563977	+	NM_001004735	OR5D14	0	100	0.0995269	11	55550960	56501456	11q11 - 11q12.1	T6, T2, T5b,	3	950496	42.8571	0.0235294	85
11	55578943	55579879	+	NM_001004738	OR5L1	0	100	0.09858	11	55550960	56501456	11q11 - 11q12.1	T6, T2, T5b,	3	950496	42.8571	0.0235294	85
11	55587106	55588048	+	NM_001001952	OR5D18	0	100	0.0992113	11	55550960	56501456	11q11 - 11q12.1	T6, T2, T5b,	3	950496	42.8571	0.0235294	85
11	55594695	55595631	+	NM_001004739	OR5L2	0	100	0.09858	11	55550960	56501456	11q11 - 11q12.1	T6, T2, T5b,	3	950496	42.8571	0.0235294	85
11	55606228	55607215	+	NM_001005496	OR5D16	0	100	0.103946	11	55550960	56501456	11q11 - 11q12.1	T6, T2, T5b,	3	950496	42.8571	0.0235294	85
11	55650773	55659285	+	NM_032681	SPRYD5	0	100	0.895637	11	55550960	56501456	11q11 - 11q12.1	T6, T2, T5b,	3	950496	42.8571	0.0235294	85
11	55681126	55682059	-	NM_001001960	OR5W2	0	100	0.0982644	11	55550960	56501456	11q11 - 11q12.1	T6, T2, T5b,	3	950496	42.8571	0.0235294	85
11	55702932	55703877	-	NM_006637	OR5I1	0	100	0.0995269	11	55550960	56501456	11q11 - 11q12.1	T6, T2, T5b,	3	950496	42.8571	0.0235294	85
11	55735034	55735940	-	NM_001005491	OR10AG1	0	100	0.0954238	11	55550960	56501456	11q11 - 11q12.1	T6, T2, T5b,	3	950496	42.8571	0.0235294	85
11	55746179	55753882	-	NR_027688	OR7E5P	0	100	0.810523	11	55550960	56501456	11q11 - 11q12.1	T6, T2, T5b,	3	950496	42.8571	0.0235294	85
11	55761157	55762102	-	NM_003697	OR5F1	0	100	0.0995269	11	55550960	56501456	11q11 - 11q12.1	T6, T2, T5b,	3	950496	42.8571	0.0235294	85
11	55797895	55798870	+	NM_001001921	OR5AS1	0	100	0.102683	11	55550960	56501456	11q11 - 11q12.1	T6, T2, T5b,	3	950496	42.8571	0.0235294	85
11	55860784	55861717	+	NM_001003750	OR8I2	0	100	0.0982644	11	55550960	56501456	11q11 - 11q12.1	T6, T2, T5b,	3	950496	42.8571	0.0235294	85
11	55872519	55873458	+	NM_001005200	OR8H2	0	100	0.0988956	11	55550960	56501456	11q11 - 11q12.1	T6, T2, T5b,	3	950496	42.8571	0.0235294	85
11	55889849	55890788	+	NM_001005201	OR8H3	0	100	0.0988956	11	55550960	56501456	11q11 - 11q12.1	T6, T2, T5b,	3	950496	42.8571	0.0235294	85
11	55904247	55905195	-	NM_001004064	OR8J3	0	100	0.0998425	11	55550960	56501456	11q11 - 11q12.1	T6, T2, T5b,	3	950496	42.8571	0.0235294	85
11	55926870	55927794	-	NM_001004058	OR8K5	0	100	0.0973175	11	55550960	56501456	11q11 - 11q12.1	T6, T2, T5b,	3	950496	42.8571	0.0235294	85
11	55944094	55945033	+	NM_001005492	OR5J2	0	100	0.0988956	11	55550960	56501456	11q11 - 11q12.1	T6, T2, T5b,	3	950496	42.8571	0.0235294	85
11	55999582	56000662	-	NM_001004746	OR5T2	0	100	0.11373	11	55550960	56501456	11q11 - 11q12.1	T6, T2, T5b,	3	950496	42.8571	0.0235294	85
11	56019676	56020699	+	NM_001004747	OR5T3	0	100	0.107733	11	55550960	56501456	11q11 - 11q12.1	T6, T2, T5b,	3	950496	42.8571	0.0235294	85
11	56043115	56044096	+	NM_001004745	OR5T1	0	100	0.103314	11	55550960	56501456	11q11 - 11q12.1	T6, T2, T5b,	3	950496	42.8571	0.0235294	85
11	56057603	56058539	-	NM_001005199	OR8H1	0	100	0.09858	11	55550960	56501456	11q11 - 11q12.1	T6, T2, T5b,	3	950496	42.8571	0.0235294	85
11	56085783	56086722	+	NM_001005202	OR8K3	0	100	0.0988956	11	55550960	56501456	11q11 - 11q12.1	T6, T2, T5b,	3	950496	42.8571	0.0235294	85
11	56113515	56114475	+	NM_001002907	OR8K1	0	100	0.101105	11	55550960	56501456	11q11 - 11q12.1	T6, T2, T5b,	3	950496	42.8571	0.0235294	85
11	56127723	56128674	+	NM_001005205	OR8J1	0	100	0.100158	11	55550960	56501456	11q11 - 11q12.1	T6, T2, T5b,	3	950496	42.8571	0.0235294	85
11	56143100	56144030	+	NM_001005204	OR8U1	0	100	0.0979488	11	55550960	56501456	11q11 - 11q12.1	T6, T2, T5b,	3	950496	42.8571	0.0235294	85
11	56143100	56508561	+	NM_001013356	OR8U8	0	98.0559	37.7021	11	55550960	56501456	11q11 - 11q12.1	T6, T2, T5b,	3	950496	42.8571	0.0235294	85
11	56143100	56508561	+	NM_001013356	OR8U8	358356	1.94439	12.5205	11	56501456	56558210	11q12.1	T6, T2,	2	56754	28.5714	0.0625	8
11	56184734	56185709	-	NM_001004744	OR5R1	0	100	0.102683	11	55550960	56501456	11q11 - 11q12.1	T6, T2, T5b,	3	950496	42.8571	0.0235294	85
11	56229945	56230878	-	NM_001004743	OR5M9	0	100	0.0982644	11	55550960	56501456	11q11 - 11q12.1	T6, T2, T5b,	3	950496	42.8571	0.0235294	85
11	56237050	56237974	-	NM_001004742	OR5M3	0	100	0.0973175	11	55550960	56501456	11q11 - 11q12.1	T6, T2, T5b,	3	950496	42.8571	0.0235294	85
11	56257911	56258847	-	NM_001005282	OR5M8	0	100	0.09858	11	55550960	56501456	11q11 - 11q12.1	T6, T2, T5b,	3	950496	42.8571	0.0235294	85
11	56309816	56310734	-	NM_001005245	OR5M11	0	100	0.0966863	11	55550960	56501456	11q11 - 11q12.1	T6, T2, T5b,	3	950496	42.8571	0.0235294	85
11	56344250	56345198	-	NM_001004741	OR5M10	0	100	0.0998425	11	55550960	56501456	11q11 - 11q12.1	T6, T2, T5b,	3	950496	42.8571	0.0235294	85
11	56380031	56380979	-	NM_001004740	OR5M1	0	100	0.0998425	11	55550960	56501456	11q11 - 11q12.1	T6, T2, T5b,	3	950496	42.8571	0.0235294	85
11	56408965	56409916	-	NM_001002925	OR5AP2	0	100	0.100158	11	55550960	56501456	11q11 - 11q12.1	T6, T2, T5b,	3	950496	42.8571	0.0235294	85
11	56431162	56432095	+	NM_001004730	OR5AR1	0	100	0.0982644	11	55550960	56501456	11q11 - 11q12.1	T6, T2, T5b,	3	950496	42.8571	0.0235294	85
11	56467864	56468782	+	NM_001005213	OR9G1	0	100	0.0966863	11	55550960	56501456	11q11 - 11q12.1	T6, T2, T5b,	3	950496	42.8571	0.0235294	85
11	56467864	56468782	+	NM_001013358	OR9G9	0	100	0.0966863	11	55550960	56501456	11q11 - 11q12.1	T6, T2, T5b,	3	950496	42.8571	0.0235294	85
11	56510304	56511288	-	NM_001005284	OR9G4	0	100	1.73553	11	56501456	56558210	11q12.1	T6, T2,	2	56754	28.5714	0.0625	8
11	57471187	57479674	-	NM_153450	MED19	0	27.4976	0.405315	11	57477341	58053188	11q12.1	T8, T3,	2	575847	28.5714	0.0142857	70
11	57479995	57508446	+	NM_001144012	TMX2	0	100	4.94089	11	57477341	58053188	11q12.1	T8, T3,	2	575847	28.5714	0.0142857	70
11	57479995	57508446	+	NM_015959	TMX2	0	100	4.94089	11	57477341	58053188	11q12.1	T8, T3,	2	575847	28.5714	0.0142857	70
11	57479995	57508446	+	NR_026593	TMX2	0	100	4.94089	11	57477341	58053188	11q12.1	T8, T3,	2	575847	28.5714	0.0142857	70
11	57479995	57508446	+	NR_037645	TMX2	0	100	4.94089	11	57477341	58053188	11q12.1	T8, T3,	2	575847	28.5714	0.0142857	70
11	57479995	57586653	+	NR_037646	TMX2-CTNND1	0	100	18.5221	11	57477341	58053188	11q12.1	T8, T3,	2	575847	28.5714	0.0142857	70
11	57508722	57510884	+	NM_170746	C11orf31	0	100	0.37562	11	57477341	58053188	11q12.1	T8, T3,	2	575847	28.5714	0.0142857	70
11	57510986	57519254	-	NM_001145101	BTBD18	0	100	1.43597	11	57477341	58053188	11q12.1	T8, T3,	2	575847	28.5714	0.0142857	70
11	57529234	57586653	+	NM_001085458	CTNND1	0	100	9.97138	11	57477341	58053188	11q12.1	T8, T3,	2	575847	28.5714	0.0142857	70
11	57529234	57586653	+	NM_001085459	CTNND1	0	100	9.97138	11	57477341	58053188	11q12.1	T8, T3,	2	575847	28.5714	0.0142857	70
11	57529234	57586653	+	NM_001085460	CTNND1	0	100	9.97138	11	57477341	58053188	11q12.1	T8, T3,	2	575847	28.5714	0.0142857	70
11	57529234	57586653	+	NM_001085461	CTNND1	0	100	9.97138	11	57477341	58053188	11q12.1	T8, T3,	2	575847	28.5714	0.0142857	70
11	57529234	57586653	+	NM_001085462	CTNND1	0	100	9.97138	11	57477341	58053188	11q12.1	T8, T3,	2	575847	28.5714	0.0142857	70
11	57529234	57586653	+	NM_001085463	CTNND1	0	100	9.97138	11	57477341	58053188	11q12.1	T8, T3,	2	575847	28.5714	0.0142857	70
11	57529234	57586653	+	NM_001085464	CTNND1	0	100	9.97138	11	57477341	58053188	11q12.1	T8, T3,	2	575847	28.5714	0.0142857	70
11	57529234	57586653	+	NM_001085465	CTNND1	0	100	9.97138	11	57477341	58053188	11q12.1	T8, T3,	2	575847	28.5714	0.0142857	70
11	57529234	57586653	+	NM_001085466	CTNND1	0	100	9.97138	11	57477341	58053188	11q12.1	T8, T3,	2	575847	28.5714	0.0142857	70
11	57529234	57586653	+	NM_001085467	CTNND1	0	100	9.97138	11	57477341	58053188	11q12.1	T8, T3,	2	575847	28.5714	0.0142857	70
11	57529234	57586653	+	NM_001085468	CTNND1	0	100	9.97138	11	57477341	58053188	11q12.1	T8, T3,	2	575847	28.5714	0.0142857	70
11	57529234	57586653	+	NM_001085469	CTNND1	0	100	9.97138	11	57477341	58053188	11q12.1	T8, T3,	2	575847	28.5714	0.0142857	70
11	57529234	57586653	+	NM_001331	CTNND1	0	100	9.97138	11	57477341	58053188	11q12.1	T8, T3,	2	575847	28.5714	0.0142857	70
11	57791353	57949039	+	NM_001005212	OR9Q1	0	100	27.3834	11	57477341	58053188	11q12.1	T8, T3,	2	575847	28.5714	0.0142857	70
11	57798425	57799379	+	NM_001005186	OR6Q1	0	100	0.165842	11	57477341	58053188	11q12.1	T8, T3,	2	575847	28.5714	0.0142857	70
11	57885972	57886917	-	NM_001005211	OR9I1	0	100	0.164279	11	57477341	58053188	11q12.1	T8, T3,	2	575847	28.5714	0.0142857	70
11	57957906	57958991	+	NM_001005283	OR9Q2	0	100	0.188591	11	57477341	58053188	11q12.1	T8, T3,	2	575847	28.5714	0.0142857	70
11	57970676	57971654	-	NM_001004459	OR1S2	0	100	0.17001	11	57477341	58053188	11q12.1	T8, T3,	2	575847	28.5714	0.0142857	70
11	57982217	57983195	+	NM_001004458	OR1S1	0	100	0.17001	11	57477341	58053188	11q12.1	T8, T3,	2	575847	28.5714	0.0142857	70
11	57995354	57996391	-	NM_001004471	OR10Q1	0	100	0.180256	11	57477341	58053188	11q12.1	T8, T3,	2	575847	28.5714	0.0142857	70
11	58034264	58035733	-	NM_207374	OR10W1	0	100	0.255276	11	57477341	58053188	11q12.1	T8, T3,	2	575847	28.5714	0.0142857	70
11	81601783	81601879	-	NR_036186	MIR4300	0	100	0.0341241	11	81491694	81775950	11q14.1	T6, T7,	2	284256	28.5714	0	30
11	92085262	92629636	+	NM_001008781	FAT3	0	49.4679	55.3969	11	91868441	92354552	11q14.3	T7, T2,	2	486111	28.5714	0.0230769	65
11	93211639	93276547	-	NM_020179	C11orf75	0	42.6243	10.4542	11	93248881	93513530	11q21	T3, T5b,	2	264649	28.5714	0.0131579	38
11	93394816	93463523	+	NM_033395	KIAA1731	0	100	25.9618	11	93248881	93513530	11q21	T3, T5b,	2	264649	28.5714	0.0131579	38
11	93454680	93455033	+	NR_002569	SCARNA9	0	100	0.133762	11	93248881	93513530	11q21	T3, T5b,	2	264649	28.5714	0.0131579	38
11	93463681	93463813	-	NR_003028	SNORA25	0	100	0.0502551	11	93248881	93513530	11q21	T3, T5b,	2	264649	28.5714	0.0131579	38
11	93464145	93464266	-	NR_003032	SNORA32	0	100	0.0460986	11	93248881	93513530	11q21	T3, T5b,	2	264649	28.5714	0.0131579	38
11	93464669	93464740	-	NR_003036	SNORD6	0	100	0.0272057	11	93248881	93513530	11q21	T3, T5b,	2	264649	28.5714	0.0131579	38
11	93465170	93465300	-	NR_003026	SNORA1	0	100	0.0494993	11	93248881	93513530	11q21	T3, T5b,	2	264649	28.5714	0.0131579	38
11	93465527	93465666	-	NR_002920	SNORA8	0	100	0.0529001	11	93248881	93513530	11q21	T3, T5b,	2	264649	28.5714	0.0131579	38
11	93466394	93466467	-	NR_003033	SNORD5	0	100	0.0279615	11	93248881	93513530	11q21	T3, T5b,	2	264649	28.5714	0.0131579	38
11	93466632	93466764	-	NR_002959	SNORA18	0	100	0.0502551	11	93248881	93513530	11q21	T3, T5b,	2	264649	28.5714	0.0131579	38
11	93466840	93466931	-	NR_031639	MIR1304	0	100	0.0347629	11	93248881	93513530	11q21	T3, T5b,	2	264649	28.5714	0.0131579	38
11	93468276	93468403	-	NR_002973	SNORA40	0	100	0.0483658	11	93248881	93513530	11q21	T3, T5b,	2	264649	28.5714	0.0131579	38
11	93469096	93474704	-	NM_024116	TAF1D	0	100	2.1194	11	93248881	93513530	11q21	T3, T5b,	2	264649	28.5714	0.0131579	38
11	93474793	93496248	+	NM_014039	C11orf54	0	100	8.10731	11	93248881	93513530	11q21	T3, T5b,	2	264649	28.5714	0.0131579	38
11	93517405	93546497	+	NM_004268	MED17	-3875	0	0	11	93248881	93513530	11q21	T3, T5b,	2	264649	28.5714	0.0131579	38
11	109964087	110042567	+	NM_033390	ZC3H12C	0	100	7.99955	11	109685867	110666934	11q22.3 - 11q23.1	T8, T2,	2	981067	28.5714	0.025974	77
11	110100166	110167438	-	NM_002906	RDX	0	100	6.85712	11	109685867	110666934	11q22.3 - 11q23.1	T8, T2,	2	981067	28.5714	0.025974	77
11	110300594	110335606	+	NM_004109	FDX1	0	100	3.56887	11	109685867	110666934	11q22.3 - 11q23.1	T8, T2,	2	981067	28.5714	0.025974	77
11	110447766	110583452	-	NM_020809	ARHGAP20	0	100	13.8305	11	109685867	110666934	11q22.3 - 11q23.1	T8, T2,	2	981067	28.5714	0.025974	77
12	9800643	9811009	+	NR_002814	LOC374443	1888	81.7884	2.37911	12	9802531	10158924	12p13.31 - 12p13.2	T4, T5b,	2	356393	28.5714	0.025641	39
12	9822308	9852152	+	NM_001197318	CLEC2D	0	100	8.37416	12	9802531	10158924	12p13.31 - 12p13.2	T4, T5b,	2	356393	28.5714	0.025641	39
12	9822308	9852152	+	NM_013269	CLEC2D	0	100	8.37416	12	9802531	10158924	12p13.31 - 12p13.2	T4, T5b,	2	356393	28.5714	0.025641	39
12	9822308	9852152	+	NR_036693	CLEC2D	0	100	8.37416	12	9802531	10158924	12p13.31 - 12p13.2	T4, T5b,	2	356393	28.5714	0.025641	39
12	9822309	9852152	+	NM_001004419	CLEC2D	0	100	8.37388	12	9802531	10158924	12p13.31 - 12p13.2	T4, T5b,	2	356393	28.5714	0.025641	39
12	9822331	9852152	+	NM_001197317	CLEC2D	0	100	8.36771	12	9802531	10158924	12p13.31 - 12p13.2	T4, T5b,	2	356393	28.5714	0.025641	39
12	9822331	9852152	+	NM_001197319	CLEC2D	0	100	8.36771	12	9802531	10158924	12p13.31 - 12p13.2	T4, T5b,	2	356393	28.5714	0.025641	39
12	9875091	9885861	-	NM_172004	CLECL1	0	100	3.02222	12	9802531	10158924	12p13.31 - 12p13.2	T4, T5b,	2	356393	28.5714	0.025641	39
12	9905082	9913498	-	NM_001781	CD69	0	100	2.36171	12	9802531	10158924	12p13.31 - 12p13.2	T4, T5b,	2	356393	28.5714	0.025641	39
12	9906735	9913498	-	NR_026671	CD69	0	100	1.8979	12	9802531	10158924	12p13.31 - 12p13.2	T4, T5b,	2	356393	28.5714	0.025641	39
12	9907164	9913498	-	NR_026672	CD69	0	100	1.77753	12	9802531	10158924	12p13.31 - 12p13.2	T4, T5b,	2	356393	28.5714	0.025641	39
12	9980077	9997604	+	NM_016523	KLRF1	0	100	4.91815	12	9802531	10158924	12p13.31 - 12p13.2	T4, T5b,	2	356393	28.5714	0.025641	39
12	10004968	10022459	-	NM_005127	CLEC2B	0	100	4.90805	12	9802531	10158924	12p13.31 - 12p13.2	T4, T5b,	2	356393	28.5714	0.025641	39
12	10034088	10048433	+	NM_001190765	KLRF2	0	100	4.02532	12	9802531	10158924	12p13.31 - 12p13.2	T4, T5b,	2	356393	28.5714	0.025641	39
12	10065826	10084981	-	NM_001130711	CLEC2A	0	100	5.37495	12	9802531	10158924	12p13.31 - 12p13.2	T4, T5b,	2	356393	28.5714	0.025641	39
12	10124008	10138195	+	NM_138337	CLEC12A	0	100	3.98099	12	9802531	10158924	12p13.31 - 12p13.2	T4, T5b,	2	356393	28.5714	0.025641	39
12	10124008	10138195	+	NM_201623	CLEC12A	0	100	3.98099	12	9802531	10158924	12p13.31 - 12p13.2	T4, T5b,	2	356393	28.5714	0.025641	39
12	10145662	10151900	-	NM_001099431	CLEC1B	0	100	1.75059	12	9802531	10158924	12p13.31 - 12p13.2	T4, T5b,	2	356393	28.5714	0.025641	39
12	10145662	10151900	-	NM_016509	CLEC1B	0	100	1.75059	12	9802531	10158924	12p13.31 - 12p13.2	T4, T5b,	2	356393	28.5714	0.025641	39
12	10163231	10171400	+	NM_001129998	CLEC12B	-4307	0	0	12	9802531	10158924	12p13.31 - 12p13.2	T4, T5b,	2	356393	28.5714	0.025641	39
12	10163231	10170549	+	NM_205852	CLEC12B	-4307	0	0	12	9802531	10158924	12p13.31 - 12p13.2	T4, T5b,	2	356393	28.5714	0.025641	39
12	13714410	14133023	-	NM_000834	GRIN2B	0	44.1347	35.2909	12	13948270	14471787	12p13.1	T7, T4,	2	523517	28.5714	0.031746	63
12	27677045	27848498	+	NM_001198915	PPFIBP1	141725	17.3393	18.0593	12	27818770	27983388	12p11.22	T7, T5b,	2	164618	28.5714	0.0833333	12
12	27677045	27848498	+	NM_001198916	PPFIBP1	141725	17.3393	18.0593	12	27818770	27983388	12p11.22	T7, T5b,	2	164618	28.5714	0.0833333	12
12	27677045	27848498	+	NM_003622	PPFIBP1	141725	17.3393	18.0593	12	27818770	27983388	12p11.22	T7, T5b,	2	164618	28.5714	0.0833333	12
12	27677045	27848498	+	NM_177444	PPFIBP1	141725	17.3393	18.0593	12	27818770	27983388	12p11.22	T7, T5b,	2	164618	28.5714	0.0833333	12
12	27849428	27850567	+	NM_001029874	REP15	0	100	0.692508	12	27818770	27983388	12p11.22	T7, T5b,	2	164618	28.5714	0.0833333	12
12	27863706	27909238	+	NM_001190864	MRPS35	0	100	27.6596	12	27818770	27983388	12p11.22	T7, T5b,	2	164618	28.5714	0.0833333	12
12	27863706	27909238	+	NM_021821	MRPS35	0	100	27.6596	12	27818770	27983388	12p11.22	T7, T5b,	2	164618	28.5714	0.0833333	12
12	27915599	27924210	-	NM_001146221	LOC100287284	0	100	5.23147	12	27818770	27983388	12p11.22	T7, T5b,	2	164618	28.5714	0.0833333	12
12	27933187	27955974	+	NM_020782	KLHDC5	0	100	13.8429	12	27818770	27983388	12p11.22	T7, T5b,	2	164618	28.5714	0.0833333	12
12	28111017	28124917	-	NM_198965	PTHLH	0	100	6.40821	12	27983388	28200312	12p11.22	T6, T7, T5b,	3	216924	42.8571	0.0333333	30
12	28111017	28122895	-	NM_198966	PTHLH	0	100	5.47609	12	27983388	28200312	12p11.22	T6, T7, T5b,	3	216924	42.8571	0.0333333	30
12	28115254	28124917	-	NM_002820	PTHLH	0	100	4.455	12	27983388	28200312	12p11.22	T6, T7, T5b,	3	216924	42.8571	0.0333333	30
12	28115254	28122895	-	NM_198964	PTHLH	0	100	3.52288	12	27983388	28200312	12p11.22	T6, T7, T5b,	3	216924	42.8571	0.0333333	30
12	28410133	28703100	+	NM_018318	CCDC91	0	100	55.2416	12	28200312	28730650	12p11.22	T6, T5b,	2	530338	28.5714	0.0277778	54
12	39046002	39299421	-	NM_153634	CPNE8	0	100	16.5731	12	38752593	40281693	12q12	T2, T4,	2	1529100	28.5714	0.0178571	84
12	39687030	39837193	-	NM_001173463	KIF21A	0	100	9.82041	12	38752593	40281693	12q12	T2, T4,	2	1529100	28.5714	0.0178571	84
12	39687030	39837193	-	NM_001173464	KIF21A	0	100	9.82041	12	38752593	40281693	12q12	T2, T4,	2	1529100	28.5714	0.0178571	84
12	39687030	39837193	-	NM_001173465	KIF21A	0	100	9.82041	12	38752593	40281693	12q12	T2, T4,	2	1529100	28.5714	0.0178571	84
12	39687030	39837193	-	NM_017641	KIF21A	0	100	9.82041	12	38752593	40281693	12q12	T2, T4,	2	1529100	28.5714	0.0178571	84
12	39945022	40013844	-	NM_005164	ABCD2	0	100	4.50088	12	38752593	40281693	12q12	T2, T4,	2	1529100	28.5714	0.0178571	84
12	40019972	40115721	+	NM_001031748	C12orf40	0	100	6.26185	12	38752593	40281693	12q12	T2, T4,	2	1529100	28.5714	0.0178571	84
12	40148823	40499662	-	NM_052885	SLC2A13	217969	37.8722	8.68948	12	38752593	40281693	12q12	T2, T4,	2	1529100	28.5714	0.0178571	84
12	44152747	44183347	+	NM_001114182	IRAK4	26463	13.5224	0.536688	12	44179210	44950234	12q12	T6, T4,	2	771024	28.5714	0.0357143	56
12	44152747	44183347	+	NM_001145256	IRAK4	26463	13.5224	0.536688	12	44179210	44950234	12q12	T6, T4,	2	771024	28.5714	0.0357143	56
12	44152747	44183347	+	NM_001145257	IRAK4	26463	13.5224	0.536688	12	44179210	44950234	12q12	T6, T4,	2	771024	28.5714	0.0357143	56
12	44152747	44183347	+	NM_001145258	IRAK4	26463	13.5224	0.536688	12	44179210	44950234	12q12	T6, T4,	2	771024	28.5714	0.0357143	56
12	44152747	44183347	+	NM_016123	IRAK4	26463	13.5224	0.536688	12	44179210	44950234	12q12	T6, T4,	2	771024	28.5714	0.0357143	56
12	44187526	44200179	-	NM_002822	TWF1	0	100	1.64119	12	44179210	44950234	12q12	T6, T4,	2	771024	28.5714	0.0357143	56
12	44229962	44783542	+	NM_032256	TMEM117	0	100	71.7981	12	44179210	44950234	12q12	T6, T4,	2	771024	28.5714	0.0357143	56
12	44902058	45270634	-	NM_001145107	NELL2	320400	13.0711	6.24844	12	44179210	44950234	12q12	T6, T4,	2	771024	28.5714	0.0357143	56
12	44902058	45270248	-	NM_001145108	NELL2	320014	13.0848	6.24844	12	44179210	44950234	12q12	T6, T4,	2	771024	28.5714	0.0357143	56
12	44902058	45269445	-	NM_001145109	NELL2	319211	13.1134	6.24844	12	44179210	44950234	12q12	T6, T4,	2	771024	28.5714	0.0357143	56
12	44902058	45307712	-	NM_001145110	NELL2	357478	11.8763	6.24844	12	44179210	44950234	12q12	T6, T4,	2	771024	28.5714	0.0357143	56
[truncated: 4,423 more rows]
