# Supplementary material for: Genome-Wide and Locus Specific Alterations in CDC73/HRPT2-Mutated Parathyroid Tumors
Source: PLoS One. 2012 Sep 28;7(9):e46325. doi: 10.1371/journal.pone.0046325 (PMC3460869; doi:10.1371/journal.pone.0046325)
Supplement: Table S2 — Statistical analysis showing differences in the CNAs detected between the parathyroid adenomas and the carcinomas and the required sample size to detect a statistically significant difference between the two groups of tumors. (XLSX) [file pone.0046325.s002.xlsx]

## Sheet: Sheet1
Table S2. Statistical analysis showing the differences of CNAs detected between the adenomas and the carcinomas
and the required sample size to get a statisictally significant difference
	Adenoma					Carcinoma					Statistical calculations
Chromosome	NO	%	YES	%	Total	NO	%	YES	%	Total	Fisher Exact Test (p-value)	Yates corrected ChiSquare (p-value)	Power (Continuity Corr.) (alpha=0,05)	Total sample size needed for a Power of at least 0.80.
Gross 1p loss	6	1	0	0	6	0	0	3	1	3	0.0119	0.0245	1
Loss of 4	6	1	0	0	6	2	0.666667	1	0.333333	3	0.3333	0.7077	0.0963	50
Gain of 5	6	1	0	0	6	2	0.666667	1	0.333333	3	0.3333	0.7077	0.0963	50
Gross gain of 9	6	1	0	0	6	2	0.666667	1	0.333333	3	0.3333	0.7077	0.0963	50
Gross loss of 9	5	0.833333	1	0.166667	6	3	1	0	0	3	1	0.7077	0.0004	106
Gross gain of 10	6	1	0	0	6	2	0.666667	1	0.333333	3	0.3333	0.7077	0.0963	50
Loss of 13	6	1	0	0	6	0	0	3	1	3	0.0119	0.0245	1
Gross loss of 14	6	1	0	0	6	2	0.666667	1	0.333333	3	0.3333	0.7077	0.0963	50
Gross gain of 16	4	0.666667	2	0.333333	6	3	1	0	0	3	0.5	0.7768	0.005	50
Gross gain of 17	4	0.666667	2	0.333333	6	3	1	0	0	3	0.5	0.7768	0.005	50
Loss of 18	6	1	0	0	6	2	0.666667	1	0.333333	3	0.3333	0.7077	0.0963	50
Gross gain of 19	5	0.833333	1	0.166667	6	3	1	0	0	3	1	0.7077	0.0004	106
Gross gain of 20	5	0.833333	1	0.166667	6	0	0	3	1	3	0.0476	0.0969	0.2382	14
Gross gain of 22	5	0.833333	1	0.166667	6	2	0.666667	1	0.333333	3	1	0.7768	0.017	250
P values in bold indicates statistically significant results with the current samples size (9 tumors in total)
